# Supplementary material for: A Systematic Analysis on the Genes and Their Interaction Underlying the Comorbidity of Alzheimer's Disease and Major Depressive Disorder
Source: Front Aging Neurosci. 2022 Jan 20;13:789698. doi: 10.3389/fnagi.2021.789698 (PMC8810513; doi:10.3389/fnagi.2021.789698)
Supplement: Supplementary Material 1 — The background PPIN constructed in the current study. [file Table_1.XLSX]

## Sheet: Sheet1
Additional file 1. The background PPIN constructed in the current study.
This human protein interaction network used in the current work contains 15,435 genes/proteins and 218,161 interactions.
Interctor 1_Gene Symbol	Interactor 2_Gene Symbol
100124696	ARHGEF12
100124696	BMX
100124696	BTK
100124696	DOK1
100124696	GNA12
100124696	GNA13
100124696	JAK1
100124696	JAK2
100124696	KIT
100124696	LYN
100124696	PIK3R1
100124696	PIK3R2
100124696	PIK3R3
100124696	PIP5K1A
100124696	PLCG1
100124696	PLCG2
100124696	PLK4
100124696	PRLR
100124696	PTPN18
100124696	PTPN21
100124696	RAC1
100124696	RHOA
100124696	SHC1
100124696	SOCS1
100124696	VAV1
100124696	WAS
A1BG	ANXA7
A1BG	CDKN1A
A1BG	CRISP3
A1BG	GRB7
A1BG	NRF1
A1BG	PRDX4
A1BG	SETD7
A1BG	SMN1
A1BG	SNCA
A1CF	REL
A1CF	SDPR
A1CF	TRAF1
A2M	ACTB
A2M	ADAM19
A2M	ADAMTS1
A2M	ADAMTS12
A2M	ADAMTS7
A2M	AMBP
A2M	ANXA6
A2M	ANXA7
A2M	AP1M2
A2M	APOE
A2M	APP
A2M	ATF7IP
A2M	ATP1A1
A2M	B2M
A2M	CDC37
A2M	CDC42
A2M	CDK11A
A2M	CDK7
A2M	CDKN1A
A2M	CELA1
A2M	CFTR
A2M	CPB2
A2M	CTSB
A2M	CTSE
A2M	CYP2C18
A2M	CYP2C8
A2M	DNAJB1
A2M	ECSIT
A2M	EGLN2
A2M	ELAVL3
A2M	ENO2
A2M	EVI5L
A2M	EXOSC1
A2M	FARSA
A2M	FBXL12
A2M	FBXO6
A2M	FBXW4
A2M	GCDH
A2M	GEM
A2M	GRB2
A2M	H2AFX
A2M	HIPK1
A2M	HMOX2
A2M	HSPA5
A2M	IFIT5
A2M	IGSF8
A2M	IL10
A2M	IL1B
A2M	IL4
A2M	KLK13
A2M	KLK2
A2M	KLK3
A2M	LCAT
A2M	LEP
A2M	LONP1
A2M	LRP1
A2M	LYZ
A2M	MAPK6
A2M	MAST1
A2M	MLST8
A2M	MMP2
A2M	MYOC
A2M	NCDN
A2M	NGF
A2M	NOS3
A2M	PAEP
A2M	PAXIP1
A2M	PDGFA
A2M	PDGFB
A2M	PRAM1
A2M	PRDX2
A2M	RAB3A
A2M	RAD23A
A2M	RAP1B
A2M	RETN
A2M	RHEB
A2M	RNF32
A2M	2021-09-08
A2M	SHBG
A2M	SMN1
A2M	SPACA3
A2M	STAMBPL1
A2M	SWSAP1
A2M	TGFBI
A2M	TGIF1
A2M	TGM2
A2M	TK1
A2M	TNFRSF14
A2M	TP63
A2M	TRAPPC5
A2M	TSC22D1
A2M	TTR
A2M	TUBA1B
A2M	TYRO3
A2M	UFD1L
A2M	UMPS
A4GALT	TFAP2A
A4GALT	TFAP4
AACS	ALDH1A2
AACS	ALDH4A1
AACS	NR2F2
AADAT	KMO
AADAT	KYNU
AAGAB	EIF3C
AAK1	AP2M1
AAK1	ATP13A2
AAK1	CDK1
AAK1	NUMB
AAMDC	ACY3
AAMP	AEN
AAMP	BHLHE40
AAMP	C11orf57
AAMP	C8orf33
AAMP	IRAK1
AAMP	MAP1LC3B
AAMP	NELFCD
AAMP	PAXIP1
AAMP	PDCD4
AAMP	VPS52
AANAT	ASMT
AANAT	BHLHE40
AANAT	MDFI
AANAT	PRKACB
AANAT	PRKACG
AARS	ACTA2
AARS	ANKMY2
AARS	CACYBP
AARS	DPP8
AARS	DPP9
AARS	FARSB
AARS	HSF1
AARS	IPO11
AARS	LARS
AARS	METTL1
AARS	NIF3L1
AARS	NSUN2
AARS	PPP2R5E
AARS	SAE1
AARS	SIRT7
AARS	STAT5B
AARS	TPD52
AARS	YWHAZ
AARS2	MEGF10
AARS2	RNF2
AARSD1	NIF3L1
AARSD1	RPRD1B
AARSD1	SH3GLB1
AARSD1	SH3GLB2
AARSD1	THG1L
AARSD1	UBQLN2
AARSD1	XPO5
AASDHPPT	BABAM1
AASDHPPT	SIAH1
AASDHPPT	SLX4
AASDHPPT	TRAF2
AASDHPPT	USP22
AASS	BTD
AATF	DAZAP2
AATF	MAGED1
AATF	MPP6
AATK	STK39
ABAT	ALDH1A1
ABAT	ALDH1A2
ABAT	ALDH1A3
ABAT	ALDH1B1
ABAT	ALDH2
ABAT	ALDH3A1
ABAT	ALDH3A2
ABAT	ALDH3B1
ABAT	ALDH3B2
ABAT	ALDH4A1
ABAT	ALDH6A1
ABAT	ALDH7A1
ABAT	ALDH9A1
ABCA1	AOX1
ABCA1	APOA1
ABCA1	ARHGEF12
ABCA1	ATXN10
ABCA1	CDC42
ABCA1	COPS2
ABCA1	COPS5
ABCA1	CREBBP
ABCA1	CSNK2A1
ABCA1	CSNK2A2
ABCA1	DLG2
ABCA1	DLG3
ABCA1	DLG5
ABCA1	ERBB2IP
ABCA1	FADD
ABCA1	GOPC
ABCA1	IKBKG
ABCA1	LIMK1
ABCA1	LIN7B
ABCA1	LIN7C
ABCA1	LMO7
ABCA1	LNX1
ABCA1	MPP6
ABCA1	PDLIM3
ABCA1	PDLIM4
ABCA1	PDZK1
ABCA1	PLTP
ABCA1	PRKACA
ABCA1	PRPF8
ABCA1	RAPGEF6
ABCA1	RIMS2
ABCA1	SDHB
ABCA1	SHANK1
ABCA1	SLC25A34
ABCA1	SNTA1
ABCA1	SNTB1
ABCA1	SNTB2
ABCA1	SREBF2
ABCA1	STX12
ABCA1	TGM2
ABCA1	TIAM1
ABCA1	TRIM27
ABCA1	UGP2
ABCA1	UTRN
ABCA1	XPC
ABCA2	SP1
ABCA2	SP3
ABCA3	LAMP3
ABCA4	CNGB1
ABCB1	BCCIP
ABCB1	CAV1
ABCB1	DHX9
ABCB1	FBXO15
ABCB1	LAPTM4B
ABCB1	LNX1
ABCB1	MAPKAP1
ABCB1	PHB2
ABCB1	PIM1
ABCB1	PRKACA
ABCB1	PRKACB
ABCB1	PRKACG
ABCB1	PRKCA
ABCB1	PRKCB
ABCB1	PRKCD
ABCB1	PRKCE
ABCB1	PRKCG
ABCB1	PRKCH
ABCB1	PRKCI
ABCB1	PRKCQ
ABCB1	PRKCZ
ABCB1	PSMB8
ABCB1	RNF2
ABCB1	UBA7
ABCB10	LAMTOR2
ABCB10	NDUFB11
ABCB11	AP2A1
ABCB11	LY6D
ABCB11	NR4A1
ABCB4	PIGY
ABCB4	TESK1
ABCB7	APP
ABCB7	ATP6V1D
ABCB7	FECH
ABCB7	ICT1
ABCB7	MRPL10
ABCB7	MTCH1
ABCB7	MYC
ABCB7	NDUFB6
ABCB7	PCK1
ABCB7	PDCD6
ABCB7	UQCRC1
ABCB8	IMPAD1
ABCB8	PROCR
ABCC1	ATP6V1F
ABCC1	ATP6V1H
ABCC1	EIF3C
ABCC1	FKBP8
ABCC1	MCU
ABCC1	MRPL17
ABCC1	NDUFAF3
ABCC1	NDUFB9
ABCC1	PDCD6IP
ABCC1	PUF60
ABCC1	RAVER1
ABCC1	RPS7
ABCC1	SAFB
ABCC1	STT3B
ABCC1	STX4
ABCC1	SURF1
ABCC1	TMCO1
ABCC1	TMEM173
ABCC1	TMOD2
ABCC1	TMX2
ABCC1	TRAF3
ABCC1	UNC93B1
ABCC1	VDAC3
ABCC12	VCPIP1
ABCC2	CHCHD2
ABCC2	MRPL24
ABCC2	MRPL37
ABCC2	MRPL57
ABCC2	MRPS26
ABCC2	MRPS28
ABCC2	NDUFB9
ABCC2	PTRH2
ABCC2	SHANK3
ABCC2	SLC30A5
ABCC2	TOMM22
ABCC2	UBQLN1
ABCC3	MLH1
ABCC4	CFTR
ABCC4	ERBB2IP
ABCC4	PDZK1
ABCC4	SLC9A3R2
ABCC4	SNTA1
ABCC4	SNX27
ABCC5	AK2
ABCC5	RBP5
ABCC5	SERPINA3
ABCC5	SMC2
ABCC6	A1BG
ABCC6	AK2
ABCC6	CRYL1
ABCC6	FURIN
ABCC6	NR4A1
ABCC8	KCNJ11
ABCC8	KCNJ8
ABCC8	RAPGEF4
ABCC9	EEF1G
ABCC9	KCNJ11
ABCC9	KCNJ8
ABCC9	LDHA
ABCC9	STX1A
ABCD1	ABCD2
ABCD1	ELAVL1
ABCD1	ITPR3
ABCD1	NDUFA12
ABCD1	PEX19
ABCD1	PEX3
ABCD1	POT1
ABCD1	TERF2
ABCD3	ABCD1
ABCD3	ABCD2
ABCD3	BRF2
ABCD3	C20orf24
ABCD3	CLN3
ABCD3	CUL3
ABCD3	DYRK1A
ABCD3	DYRK1B
ABCD3	ECT2
ABCD3	HIPK4
ABCD3	MDC1
ABCD3	MEST
ABCD3	MLF2
ABCD3	MMS19
ABCD3	MPV17
ABCD3	MRPL41
ABCD3	NDUFB11
ABCD3	NDUFV1
ABCD3	NNT
ABCD3	NRF1
ABCD3	PELO
ABCD3	PEX19
ABCD3	PEX3
ABCD3	RNF2
ABCD3	SURF1
ABCD3	SYNJ2BP
ABCD3	TAP1
ABCD3	TIMMDC1
ABCD3	TUFT1
ABCD3	USP32
ABCD3	USP50
ABCD3	ZNF454
ABCD4	DLEU1
ABCD4	PEA15
ABCD4	SARAF
ABCD4	XRCC6
ABCE1	AP1B1
ABCE1	CUL3
ABCE1	DIABLO
ABCE1	FBXO6
ABCE1	ILK
ABCE1	MMS19
ABCE1	RNASEL
ABCE1	RNF2
ABCE1	SIRT7
ABCE1	USP50
ABCF1	C14orf166
ABCF1	COPS5
ABCF1	DDX1
ABCF1	DIMT1
ABCF1	EIF2B3
ABCF1	LYAR
ABCF1	MMS19
ABCF1	NELFB
ABCF1	PINX1
ABCF1	PRKAB1
ABCF1	PSMD13
ABCF1	RIOK2
ABCF1	RNF2
ABCF1	RTCB
ABCF1	SIRT7
ABCF1	SRPK1
ABCF1	TBL1XR1
ABCF1	WNK1
ABCF3	ACIN1
ABCF3	CCDC33
ABCF3	FCHSD2
ABCF3	SRRM2
ABCG1	ABCG4
ABCG1	ABCG5
ABCG1	ELAVL1
ABCG8	ABCG5
ABHD14A	BZW2
ABHD16A	ATP5G3
ABHD16A	DNAJC1
ABHD16A	GPRC5C
ABHD16A	HM13
ABHD16A	HNRNPA1
ABHD16A	IFITM1
ABHD16A	MLH1
ABHD16A	MT-ND3
ABHD16A	MT-ND4
ABHD16A	MT-ND4L
ABHD16A	PILRB
ABHD16A	PTGS2
ABHD16A	RICTOR
ABHD16A	RNF5
ABHD16A	SAFB
ABHD16A	TMEM147
ABHD16A	TMEM222
ABHD16A	UPF1
ABHD17A	EHMT2
ABHD17A	MDFI
ABI1	BAIAP2
ABI1	BRK1
ABI1	CBLB
ABI1	CBLC
ABI1	CYFIP2
ABI1	ENAH
ABI1	EPS8L1
ABI1	EPS8L2
ABI1	EPS8L3
ABI1	EVL
ABI1	MINK1
ABI1	MRFAP1
ABI1	MRFAP1L1
ABI1	NAPSA
ABI1	NCKAP1
ABI1	NIN
ABI1	PIK3R3
ABI1	SORBS1
ABI1	SRP68
ABI1	SYNE2
ABI1	TLN1
ABI1	WASF1
ABI1	WASF2
ABI2	ADAM22
ABI2	ADAM29
ABI2	AES
ABI2	ARHGAP32
ABI2	ARMC7
ABI2	BLOC1S6
ABI2	CCDC102B
ABI2	CCDC53
ABI2	CCHCR1
ABI2	CRX
ABI2	DTNB
ABI2	EFS
ABI2	EGLN3
ABI2	EIF3H
ABI2	GCC1
ABI2	HGS
ABI2	HNRNPK
ABI2	HOMER3
ABI2	IFT20
ABI2	KIAA1217
ABI2	KIFC3
ABI2	KRT13
ABI2	KRT31
ABI2	KRT33B
ABI2	LMO2
ABI2	MRFAP1L1
ABI2	MRPL44
ABI2	NUP62
ABI2	PCM1
ABI2	PIN1
ABI2	PRAM1
ABI2	PRKAA1
ABI2	PRKAA2
ABI2	PRR16
ABI2	SDCBP
ABI2	STAM2
ABI2	TFIP11
ABI2	TRIP6
ABI2	VARS2
ABI2	VASP
ABI2	VPS37C
ABI2	WASF2
ABI2	WIPF1
ABI3	ACTN3
ABI3	ARHGAP9
ABI3	ARMC7
ABI3	COASY
ABI3	EVL
ABI3	FBF1
ABI3	FBXL18
ABI3	KLC4
ABI3	MSRB1
ABI3	NCK2
ABI3	PSMA1
ABI3	TARS2
ABI3	VARS
ABI3	VASP
ABI3	WASF2
ABI3BP	ABI3
ABI3BP	MBNL1
ABL1	ABI1
ABL1	ABI2
ABL1	ABL2
ABL1	ABR
ABL1	ACAP1
ABL1	ACTA1
ABL1	ADAM15
ABL1	AHSG
ABL1	AKAP6
ABL1	ANKRA2
ABL1	ANXA1
ABL1	AP2B1
ABL1	AP2M1
ABL1	APOL5
ABL1	APP
ABL1	AR
ABL1	ARHGAP17
ABL1	ASAP1
ABL1	ASB16
ABL1	ATM
ABL1	ATR
ABL1	AXL
ABL1	BAG1
ABL1	BAZ2A
ABL1	BCAR1
ABL1	BCL2L1
ABL1	BCR
ABL1	BMP2K
ABL1	BMP8B
ABL1	BRCA1
ABL1	BRCA2
ABL1	BRPF3
ABL1	BTK
ABL1	C20orf57
ABL1	C3
ABL1	C6
ABL1	CABLES1
ABL1	CABLES2
ABL1	CASP9
ABL1	CAST
ABL1	CAT
ABL1	CAV1
ABL1	CBL
ABL1	CBLB
ABL1	CCKBR
ABL1	CD19
ABL1	CD2AP
ABL1	CDC27
ABL1	CDK1
ABL1	CDK5
ABL1	CDKN1B
ABL1	CDON
ABL1	CELSR3
ABL1	CENPA
ABL1	CHRD
ABL1	CKAP5
ABL1	CLK4
ABL1	CNTFR
ABL1	CNTNAP1
ABL1	CREB1
ABL1	CRK
ABL1	CRKL
ABL1	CSMD2
ABL1	CTNNB1
ABL1	CTNND2
ABL1	CUL7
ABL1	CYP4F2
ABL1	DAAM1
ABL1	DDB1
ABL1	DDB2
ABL1	DDX41
ABL1	DKKL1
ABL1	DLGAP2
ABL1	DLGAP4
ABL1	DLX4
ABL1	DNASE1L2
ABL1	DNM1
ABL1	DNM2
ABL1	DNM3
ABL1	DOCK3
ABL1	DOK1
ABL1	DOK3
ABL1	DUSP15
ABL1	EFNA5
ABL1	EGFR
ABL1	ENAH
ABL1	EP300
ABL1	EPB41L3
ABL1	EPHA3
ABL1	EPHB2
ABL1	EPS15
ABL1	ERBB2
ABL1	ERBB3
ABL1	ERBB4
ABL1	EVL
ABL1	FAM110A
ABL1	FLNA
ABL1	FLNC
ABL1	FOXF2
ABL1	FYN
ABL1	G3BP2
ABL1	GAB3
ABL1	GABBR1
ABL1	GAD1
ABL1	GNS
ABL1	GPR45
ABL1	GPX1
ABL1	GRB10
ABL1	GRB2
ABL1	GRIP2
ABL1	GSX2
ABL1	GTF2IRD1
ABL1	GTF3A
ABL1	HCK
ABL1	HCN2
ABL1	HCN4
ABL1	HEXA
ABL1	HOXC8
ABL1	HSP90AA1
ABL1	HSP90AB1
ABL1	HSPA4
ABL1	HSPA8
ABL1	HSPD1
ABL1	HUWE1
ABL1	ITGB2
ABL1	JAK1
ABL1	JUN
ABL1	KIFC2
ABL1	KIT
ABL1	KMT2B
ABL1	LASP1
ABL1	LGALS3
ABL1	LIG3
ABL1	LRBA
ABL1	LRP2
ABL1	LRRK1
ABL1	LTBP2
ABL1	LYN
ABL1	MAP4K1
ABL1	MAP4K5
ABL1	MAPT
ABL1	MAVS
ABL1	MDM2
ABL1	MED25
ABL1	MEPE
ABL1	MET
ABL1	MICAL1
ABL1	MKI67
ABL1	MTOR
ABL1	MUC1
ABL1	MYOD1
ABL1	NBEA
ABL1	NCK1
ABL1	NCKIPSD
ABL1	NCOA3
ABL1	NCSTN
ABL1	NEDD4
ABL1	NEDD4L
ABL1	NEDD9
ABL1	NEK8
ABL1	NELFB
ABL1	NFKBIA
ABL1	NFS1
ABL1	NKX2-1
ABL1	NOTCH3
ABL1	NPVF
ABL1	NTRK1
ABL1	OGN
ABL1	ORC1
ABL1	OSBPL5
ABL1	P2RX7
ABL1	PAG1
ABL1	PAK2
ABL1	PARK7
ABL1	PARP1
ABL1	PAX3
ABL1	PCDHA7
ABL1	PCNA
ABL1	PDE4D
ABL1	PDGFRB
ABL1	PDIA2
ABL1	PFDN4
ABL1	PIK3R1
ABL1	PKD1
ABL1	PLCG1
ABL1	PLSCR4
ABL1	POLD1
ABL1	POLR2A
ABL1	PPP3CA
ABL1	PRDX1
ABL1	PRKCD
ABL1	PRKD1
ABL1	PRKDC
ABL1	PRX
ABL1	PSMA4
ABL1	PSMD4
ABL1	PTGES3
ABL1	PTPN1
ABL1	PTPN12
ABL1	PTPN18
ABL1	PTPN4
ABL1	PTPN6
ABL1	PXN
ABL1	RAD51
ABL1	RAD52
ABL1	RAD9A
ABL1	RAN
ABL1	RAPGEF1
ABL1	RASA1
ABL1	RB1
ABL1	REPS1
ABL1	RFX1
ABL1	RIMS1
ABL1	RIN1
ABL1	RIN3
ABL1	ROBO1
ABL1	ROS1
ABL1	RPP38
ABL1	RTN4
ABL1	RYBP
ABL1	SCARF2
ABL1	SEPN1
ABL1	SF3B4
ABL1	SFN
ABL1	SH3BP1
ABL1	SH3BP2
ABL1	SH3KBP1
ABL1	SHANK3
ABL1	SHB
ABL1	SHC1
ABL1	SHD
ABL1	SHE
ABL1	SLC9A2
ABL1	SNX12
ABL1	SNX17
ABL1	SNX8
ABL1	SORBS1
ABL1	SOS1
ABL1	SOS2
ABL1	SP1
ABL1	SPRR2A
ABL1	SPTA1
ABL1	SPTAN1
ABL1	SRC
ABL1	SRPK2
ABL1	ST5
ABL1	STK3
ABL1	STK4
ABL1	STON2
ABL1	STUB1
ABL1	SUV39H2
ABL1	TERF1
ABL1	TLN2
ABL1	TMEM74B
ABL1	TMPO
ABL1	TOP1
ABL1	TOPBP1
ABL1	TP53
ABL1	TP63
ABL1	TRAF6
ABL1	TRIM39
ABL1	TSKS
ABL1	TTK
ABL1	TUB
ABL1	TULP4
ABL1	UBASH3B
ABL1	UHMK1
ABL1	USP7
ABL1	VAV1
ABL1	VPREB1
ABL1	VPS13A
ABL1	WAS
ABL1	WASF1
ABL1	WASF2
ABL1	WNK2
ABL1	WRNIP1
ABL1	XRCC6
ABL1	YAP1
ABL1	YTHDC1
ABL1	YWHAB
ABL1	YWHAE
ABL1	YWHAG
ABL1	YWHAH
ABL1	YWHAQ
ABL1	YWHAZ
ABL1	ZAP70
ABL1	ZDHHC16
ABL2	ABI1
ABL2	C15orf48
ABL2	CRK
ABL2	CTTN
ABL2	DOK1
ABL2	ERBB4
ABL2	FBXO38
ABL2	GRB2
ABL2	HDAC7
ABL2	LGALS3
ABL2	MAP3K10
ABL2	MED28
ABL2	NEDD4
ABL2	NEDD4L
ABL2	PDGFRB
ABL2	RIN1
ABL2	TPD52L1
ABLIM1	ABRA
ABLIM1	ACTB
ABLIM1	ACTG1
ABLIM1	APP
ABLIM1	ASB18
ABLIM1	BEGAIN
ABLIM1	CALCOCO2
ABLIM1	CARD9
ABLIM1	GOLGA2
ABLIM1	HOOK2
ABLIM1	KCNJ12
ABLIM1	KRT15
ABLIM1	LDOC1
ABLIM1	SFN
ABLIM1	SREBF2
ABLIM1	SUZ12
ABLIM1	TRAF2
ABLIM1	TSC22D4
ABLIM1	TTN
ABLIM1	USHBP1
ABLIM1	VIM
ABLIM1	WNK1
ABLIM1	YWHAB
ABLIM1	YWHAE
ABLIM1	YWHAG
ABLIM1	YWHAH
ABLIM2	ABRA
ABLIM2	TTN
ABLIM3	ABRA
ABLIM3	ACTA1
ABLIM3	ACTC1
ABLIM3	CCDC33
ABLIM3	GRB2
ABO	GRAMD3
ABO	HECW2
ABO	TMEM79
ABR	ECT2
ABR	ERBB2IP
ABR	LNX1
ABT1	CCDC136
ABT1	CDCA7L
ABT1	CEP70
ABT1	LZTS2
ABTB1	DNTTIP1
ABTB2	COPS5
ACAA1	ACAD10
ACAA1	ACAD11
ACAA1	ACADM
ACAA1	ACADS
ACAA1	ACADSB
ACAA1	ACOX1
ACAA1	ACOX2
ACAA1	AUH
ACAA1	CAT
ACAA1	HADHA
ACAA1	HADHB
ACAA1	HSD17B4
ACAA1	MRPL53
ACAA1	PPIB
ACAA1	PRDX1
ACAA1	PRDX2
ACAA1	RPS19
ACAA1	SARNP
ACAA1	SBDS
ACAA1	SCP2
ACAA1	SF3B4
ACAA1	SOD1
ACAA1	SOD2
ACAA1	SOD3
ACAA1	SRPRB
ACAA1	SUGP1
ACAA1	TRAPPC5
ACAA1	TXNDC11
ACAA1	VDAC3
ACAA1	ZDHHC5
ACAA2	ACO2
ACAA2	PRDX1
ACAA2	RTN4
ACAA2	SF3B4
ACAA2	TIAL1
ACAA2	TP53BP1
ACAA2	VAMP2
ACAA2	VDAC2
ACAA2	YWHAG
ACAA2	ZFR
ACACA	AP2M1
ACACA	CA9
ACACA	CAMK1
ACACA	CAMK1D
ACACA	CAMK1G
ACACA	DCAF6
ACACA	EPB41L1
ACACA	ERCC6L
ACACA	FBXO6
ACACA	HDAC1
ACACA	ILK
ACACA	NUP50
ACACA	PBK
ACACA	PRKAA1
ACACA	PSMB7
ACACA	RASA1
ACACA	RIOK2
ACACA	RNF2
ACACA	RPS6KA1
ACACA	SIRT1
ACACA	SIRT7
ACACA	SMEK1
ACACA	STK3
ACACA	SUZ12
ACACA	TP53RK
ACACA	UBASH3B
ACACB	ADRBK1
ACACB	ANKRD28
ACACB	CSNK1A1
ACACB	ELAVL1
ACACB	HDAC1
ACACB	HLCS
ACACB	PHKG2
ACACB	PRKAA1
ACACB	PRKAA2
ACACB	RIOK2
ACAD10	ACAD11
ACAD10	ACOX2
ACAD10	CAT
ACAD11	CAT
ACAD11	CDC42
ACAD11	PPP6R1
ACAD11	TBKBP1
ACAD8	ACAA1
ACAD8	ACAD10
ACAD8	ACAD11
ACAD8	ACAD9
ACAD8	ACADM
ACAD8	ACADS
ACAD8	ACADSB
ACAD8	ACOX1
ACAD8	ACOX2
ACAD8	AUH
ACAD8	BCKDHA
ACAD8	BCKDHB
ACAD8	CAT
ACAD8	ECHDC2
ACAD8	GPX1
ACAD8	GPX2
ACAD8	GPX3
ACAD8	GPX4
ACAD8	HADHA
ACAD8	HADHB
ACAD8	HSD17B4
ACAD8	MED1
ACAD8	MED12
ACAD8	MED13
ACAD8	MED14
ACAD8	MED15
ACAD8	MED17
ACAD8	MED23
ACAD8	MED24
ACAD8	MED25
ACAD8	MED26
ACAD8	MED4
ACAD8	MED7
ACAD8	PRDX1
ACAD8	PRDX2
ACAD8	SOD1
ACAD8	SOD2
ACAD8	SOD3
ACAD9	ACAA1
ACAD9	ACAD10
ACAD9	ACAD11
ACAD9	ACADM
ACAD9	ACADS
ACAD9	ACADSB
ACAD9	ACOX1
ACAD9	ACOX2
ACAD9	AUH
ACAD9	CAT
ACAD9	ECHDC2
ACAD9	HADHA
ACAD9	HADHB
ACAD9	HSD17B4
ACAD9	PRDX1
ACAD9	PRDX2
ACAD9	SOD1
ACAD9	SOD2
ACAD9	SOD3
ACADM	ACAD10
ACADM	ACAD11
ACADM	ACADS
ACADM	ACADSB
ACADM	ACOX1
ACADM	ACOX2
ACADM	AUH
ACADM	BCKDHA
ACADM	BCKDHB
ACADM	CALM1
ACADM	CAT
ACADM	CUL3
ACADM	ECHDC2
ACADM	HDAC1
ACADM	NRF1
ACADM	PRDX1
ACADM	PRDX2
ACADM	SOD1
ACADM	SOD2
ACADM	SOD3
ACADM	STRAP
ACADM	SUMO4
ACADM	USP20
ACADM	USP50
ACADS	ACAD10
ACADS	ACAD11
ACADS	ACADSB
ACADS	ACOX1
ACADS	ACOX2
ACADS	AUH
ACADS	CAT
ACADS	ECHDC2
ACADS	IRF7
ACADS	PRDX1
ACADS	PRDX2
ACADS	SOD1
ACADS	SOD2
ACADS	SOD3
ACADSB	ACAD10
ACADSB	ACAD11
ACADSB	ACOX1
ACADSB	ACOX2
ACADSB	AUH
ACADSB	BCKDHA
ACADSB	BCKDHB
ACADSB	CAT
ACADSB	ECHDC2
ACADSB	PRDX1
ACADSB	PRDX2
ACADSB	SOD1
ACADSB	SOD2
ACADSB	SOD3
ACADVL	DENR
ACADVL	EIF4A3
ACADVL	GPHN
ACADVL	ICT1
ACADVL	INTS9
ACADVL	PA2G4
ACAN	ADAMTS1
ACAN	ADAMTS5
ACAN	FBLN1
ACAN	FBLN2
ACAN	LUM
ACAN	MMP14
ACAN	MMP19
ACAN	MMP8
ACAN	PCOLCE
ACAN	TNFAIP6
ACAN	TNR
ACAP1	IFFO1
ACAP1	IKBKG
ACAP1	VAMP3
ACAP2	IKBKG
ACAP2	SMURF1
ACAT1	AACS
ACAT1	ACAA2
ACAT1	ACAT2
ACAT1	ACO2
ACAT1	COPS5
ACAT1	CSE1L
ACAT1	CUL1
ACAT1	CUL3
ACAT1	FBXO6
ACAT1	FOXM1
ACAT1	GCN1L1
ACAT1	HDAC5
ACAT1	HLA-B
ACAT1	HLA-C
ACAT1	MARS
ACAT1	MPG
ACAT1	OXCT1
ACAT1	OXCT2
ACAT1	SAFB
ACAT1	SDHA
ACAT1	SIRT7
ACAT1	SSBP1
ACAT1	SUMO1
ACAT1	TNIK
ACAT1	TOMM7
ACAT1	TOPBP1
ACAT1	TTF2
ACAT1	TUBB1
ACAT1	UBAP2L
ACAT1	WNK1
ACAT2	AACS
ACAT2	ATG5
ACAT2	FTSJ1
ACAT2	HNF1A
ACAT2	LNX1
ACAT2	OLA1
ACAT2	OXCT1
ACAT2	OXCT2
ACAT2	PRKAB1
ACAT2	PSAT1
ACAT2	SSU72
ACAT2	TNIK
ACAT2	TRAF6
ACBD3	GORASP2
ACBD3	MKNK1
ACBD3	PI4KB
ACBD3	SMURF2
ACBD3	UNC45A
ACBD3	WDR12
ACBD6	IKBKG
ACD	AIPL1
ACD	DBNL
ACD	NCDN
ACD	NUDC
ACD	NUDCD2
ACD	OBFC1
ACD	PDLIM2
ACD	PGM2
ACD	POT1
ACD	RBKS
ACD	SBDS
ACD	STUB1
ACD	TBC1D10A
ACD	TBCD
ACD	TERF2IP
ACD	TINF2
ACD	TRIM15
ACE	ACTB
ACE	AGTR2
ACE	BDKRB2
ACE	COMT
ACE	CSNK2A1
ACE	EGR1
ACE	MYH9
ACE2	CALM2
ACE2	CALM3
ACE2	GHRL
ACE2	HNF1B
ACF	KHSRP
ACHE	CANX
ACHE	COLQ
ACHE	EIF2D
ACHE	GNB2L1
ACHE	GOLGA2
ACHE	LAMA1
ACHE	PAFAH1B1
ACHE	PAFAH1B2
ACHE	PAFAH1B3
ACHE	PAFAH2
ACHE	PLA2G7
ACHE	PRIMA1
ACIN1	AQR
ACIN1	BUD13
ACIN1	BUD31
ACIN1	C19orf43
ACIN1	CACTIN
ACIN1	CDC40
ACIN1	CDC5L
ACIN1	CDK12
ACIN1	CFAP20
ACIN1	CRNKL1
ACIN1	CTNNBL1
ACIN1	CWC15
ACIN1	CWC22
ACIN1	DDX23
ACIN1	DDX39B
ACIN1	DDX41
ACIN1	DDX46
ACIN1	DGCR14
ACIN1	DHX16
ACIN1	DHX38
ACIN1	EFTUD2
ACIN1	HTATSF1
ACIN1	IK
ACIN1	ISY1
ACIN1	KIAA1429
ACIN1	LSM2
ACIN1	LSM4
ACIN1	LSM7
ACIN1	LUC7L3
ACIN1	MFAP1
ACIN1	MOV10
ACIN1	MYC
ACIN1	NCBP1
ACIN1	NHP2L1
ACIN1	PABPC1
ACIN1	PAXBP1
ACIN1	PLRG1
ACIN1	PPIL1
ACIN1	PPIL2
ACIN1	PPIL3
ACIN1	PPM1G
ACIN1	PPWD1
ACIN1	PRPF18
ACIN1	PRPF19
ACIN1	PRPF3
ACIN1	PRPF31
ACIN1	PRPF4
ACIN1	PRPF40A
ACIN1	PRPF4B
ACIN1	RBM15
ACIN1	RBM17
ACIN1	RBM22
ACIN1	RBM25
ACIN1	RBM8A
ACIN1	RRP7A
ACIN1	SART1
ACIN1	SF1
ACIN1	SF3B1
ACIN1	SF3B3
ACIN1	SF3B6
ACIN1	SKIV2L2
ACIN1	SNRNP200
ACIN1	SNRNP40
ACIN1	SNRNP70
ACIN1	SNRPA
ACIN1	SNRPA1
ACIN1	SNRPB
ACIN1	SNRPB2
ACIN1	SNRPC
ACIN1	SNRPGP15
ACIN1	SPEN
ACIN1	SRRM2
ACIN1	SRRT
ACIN1	SRSF1
ACIN1	SRSF11
ACIN1	SRSF2
ACIN1	SRSF4
ACIN1	SRSF5
ACIN1	SRSF6
ACIN1	SRSF7
ACIN1	SRSF9
ACIN1	SUPT16H
ACIN1	SYF2
ACIN1	TFIP11
ACIN1	THOC1
ACIN1	THOC2
ACIN1	THOC3
ACIN1	THOC5
ACIN1	THOC6
ACIN1	THOC7
ACIN1	THRAP3
ACIN1	TRA2B
ACIN1	U2AF1
ACIN1	U2SURP
ACIN1	WBP11
ACIN1	WTAP
ACIN1	XAB2
ACIN1	ZNF207
ACKR1	CCL17
ACKR2	APP
ACKR2	CCL11
ACKR2	CCL13
ACKR2	CCL14
ACKR2	CCL19
ACKR2	CCL2
ACKR2	CCL25
ACKR2	CCL27
ACKR2	CCL28
ACKR2	CCL3
ACKR2	CCL3L1
ACKR2	CCL3L3
ACKR2	CCL4
ACKR2	CCL5
ACKR2	CCL7
ACKR2	CCL8
ACKR3	ATP13A2
ACKR3	GRB2
ACLY	ARF6
ACLY	ASB15
ACLY	CAND1
ACLY	CCNA1
ACLY	CUL2
ACLY	CUL3
ACLY	HDAC1
ACLY	HDAC2
ACLY	HDAC5
ACLY	IKBKE
ACLY	MAGED2
ACLY	MCM6
ACLY	NME1-NME2
ACLY	PRKAB1
ACLY	PRKACB
ACLY	PRKACG
ACLY	PRMT1
ACLY	SIRT7
ACLY	SREBF1
ACLY	SRRT
ACLY	TERF1
ACLY	TERF2
ACLY	TNFRSF10D
ACLY	TRIM25
ACLY	WWOX
ACMSD	HAAO
ACO1	AKT1
ACO1	C12orf57
ACO1	CCDC69
ACO1	CLTC
ACO1	DCPS
ACO1	FBXL5
ACO1	FUBP1
ACO1	HDAC7
ACO1	MYBPC1
ACO1	PRKCA
ACO1	PXN
ACO1	SGCG
ACO1	STRAP
ACO2	RAC1
ACO2	SRRM2
ACO2	WNK1
ACOT13	PCTP
ACOT13	SBDS
ACOT2	PEX5
ACOT2	ZNF277
ACOT7	ALDH9A1
ACOT7	ATXN1
ACOT7	ATXN1L
ACOT7	CAMK2B
ACOT7	CDK2
ACOT7	CRYAB
ACOT7	GAPDH
ACOT7	GDI1
ACOT7	MAGEA6
ACOT7	NDRG1
ACOT7	NHLRC2
ACOT7	PDIA3
ACOT7	POT1
ACOT7	RCC2
ACOT7	SORD
ACOT7	SUMO1
ACOT7	TERF1
ACOT7	THAP1
ACOT7	TINF2
ACOT7	TNFAIP8
ACOT7	UBQLN1
ACOT8	ISG15
ACOT8	MYC
ACOT8	PEX5
ACOT8	REL
ACOT8	RNF2
ACOT9	MYO16
ACOX1	ACAD10
ACOX1	ACAD11
ACOX1	ACOX2
ACOX1	AUH
ACOX1	CAT
ACOX1	GRHPR
ACOX1	PALLD
ACOX1	PRDX2
ACOX1	SOD1
ACOX1	SOD2
ACOX1	SOD3
ACOX1	TMED9
ACOX1	TYSND1
ACOX2	ACAD11
ACOX3	PEX5
ACOX3	SMURF2
ACP1	BARD1
ACP1	CDK2
ACP1	COPS5
ACP1	CTNNB1
ACP1	EIF6
ACP1	EPHA2
ACP1	EPHB1
ACP1	EPHB2
ACP1	FLAD1
ACP1	FNBP1L
ACP1	IKBKE
ACP1	KDR
ACP1	MAGOHB
ACP1	MRPL20
ACP1	NRF1
ACP1	PAK2
ACP1	RFK
ACP1	RPL12
ACP1	SFMBT1
ACP1	SPTAN1
ACP1	TNIK
ACP1	VHL
ACP1	ZAP70
ACP2	AICDA
ACP2	CDA
ACP2	DNAJB11
ACP2	ENTPD1
ACP2	ENTPD2
ACP2	ENTPD3
ACP2	ENTPD4
ACP2	ENTPD5
ACP2	ENTPD6
ACP2	FBXO6
ACP2	GMPS
ACP2	M6PR
ACP2	NIF3L1
ACP2	TK1
ACP2	TK2
ACP2	TYMS
ACP2	UQCRFS1
ACP5	MAPK9
ACP5	PPP2CB
ACP5	RPA2
ACP5	SLC35F6
ACP5	SNRNP40
ACP5	TNFSF10
ACP5	ZBTB16
ACP6	DHCR7
ACR	E2F4
ACR	TP53BP1
ACR	ZP2
ACR	ZP3
ACSBG2	COPS5
ACSF2	CMTM5
ACSF3	AUP1
ACSF3	FBXL18
ACSL1	ECT2
ACSL1	ELOVL4
ACSL1	FADS1
ACSL1	FADS2
ACSL1	FASN
ACSL1	OLAH
ACSL1	SCD
ACSL3	ACAD10
ACSL3	ACAD11
ACSL3	ACAD8
ACSL3	ACAD9
ACSL3	ACADM
ACSL3	ACADS
ACSL3	ACADSB
ACSL3	APP
ACSL3	ELOVL4
ACSL3	FADS1
ACSL3	FADS2
ACSL3	FASN
ACSL3	GTF2F2
ACSL3	HIPK4
ACSL3	ILK
ACSL3	LYN
ACSL3	MAPK4
ACSL3	MTHFD1
ACSL3	NDRG1
ACSL3	OLAH
ACSL3	PPP6R1
ACSL3	SCD
ACSL3	SIRT7
ACSL3	SPG20
ACSL3	SUMO2
ACSL3	TMEM173
ACSL3	YES1
ACSL4	ACSL3
ACSL4	APP
ACSL4	DSE
ACSL4	ELAVL1
ACSL4	ELOVL4
ACSL4	FADS1
ACSL4	FADS2
ACSL4	FASN
ACSL4	HECW2
ACSL4	MINOS1
ACSL4	OLAH
ACSL4	SCD
ACSL4	SPG20
ACSL4	YWHAQ
ACSL4	YWHAZ
ACSL5	ELOVL4
ACSL5	FADS2
ACSL5	OLAH
ACSL5	SCD
ACSM1	ACAD10
ACSM1	ACAD11
ACSM1	ACAD8
ACSM1	ACAD9
ACSM1	ACADM
ACSM1	ACADS
ACSM1	ACADSB
ACSM1	ELOVL4
ACSM1	FASN
ACSM3	EHMT2
ACSS1	ALDH1A2
ACSS1	ALDH4A1
ACSS2	AACS
ACSS2	ACSS1
ACSS2	ALDH1A2
ACSS2	ALDH4A1
ACTA1	ABLIM2
ACTA1	ABRA
ACTA1	ACTBL2
ACTA1	ACTR10
ACTA1	AFAP1
ACTA1	AJUBA
ACTA1	BRK1
ACTA1	BTK
ACTA1	CCIN
ACTA1	CCT2
ACTA1	CLIC5
ACTA1	CORO2B
ACTA1	COTL1
ACTA1	CTNNBL1
ACTA1	CTTN
ACTA1	CUL1
ACTA1	CYFIP1
ACTA1	CYTH1
ACTA1	DHX9
ACTA1	DLG1
ACTA1	DMAP1
ACTA1	DNMBP
ACTA1	DTNA
ACTA1	EP300
ACTA1	EPS8
ACTA1	FGD4
ACTA1	FHOD1
ACTA1	FPGT
ACTA1	FSCN1
ACTA1	HDAC1
ACTA1	HDAC8
ACTA1	KAT5
ACTA1	KIF23
ACTA1	KLHL20
ACTA1	LASP1
ACTA1	LRCH3
ACTA1	MACF1
ACTA1	MAP1A
ACTA1	MAPK14
ACTA1	MARK4
ACTA1	MIB2
ACTA1	MINPP1
ACTA1	MLPH
ACTA1	MORF4L1
ACTA1	MORF4L2
ACTA1	MRGBP
ACTA1	MYLK
ACTA1	MYO10
ACTA1	MYO6
ACTA1	MYO7A
ACTA1	MYO9B
ACTA1	NCKAP1
ACTA1	NCOA3
ACTA1	NEXN
ACTA1	NMI
ACTA1	NRAP
ACTA1	OCLN
ACTA1	PAK1
ACTA1	PARVA
ACTA1	PCYT1B
ACTA1	PHACTR1
ACTA1	PLD1
ACTA1	POLR1B
ACTA1	POU5F1
ACTA1	PPP1R9B
ACTA1	PRKCD
ACTA1	PRKCE
ACTA1	PTPN22
ACTA1	RELA
ACTA1	RNF167
ACTA1	RRN3
ACTA1	SCIN
ACTA1	SMARCB1
ACTA1	SMARCD1
ACTA1	SMURF2
ACTA1	SORBS1
ACTA1	SPTAN1
ACTA1	TAGLN
ACTA1	TES
ACTA1	TJP1
ACTA1	TLN1
ACTA1	TNNI3K
ACTA1	TPM1
ACTA1	TRAF3
ACTA1	TRAF3IP1
ACTA1	TRIM63
ACTA1	TRIP6
ACTA1	TSC1
ACTA1	TTN
ACTA1	UBE3A
ACTA1	USP25
ACTA1	USP6NL
ACTA1	XIRP1
ACTA1	XPO6
ACTA2	ACTC1
ACTA2	ACTN2
ACTA2	CAND1
ACTA2	CNN2
ACTA2	COPS5
ACTA2	CREBBP
ACTA2	CUL1
ACTA2	CUL2
ACTA2	CUL3
ACTA2	CUL4B
ACTA2	EP300
ACTA2	FSCN1
ACTA2	KCNMA1
ACTA2	LRRK2
ACTA2	MINK1
ACTA2	MRPL47
ACTA2	MRPS2
ACTA2	MRPS7
ACTA2	MYOC
ACTA2	PCYT1B
ACTA2	PRKCD
ACTA2	RPL10A
ACTA2	RPL18
ACTA2	RPS26
ACTA2	SMURF2
ACTA2	SNTA1
ACTA2	SPTAN1
ACTA2	TSC1
ACTA2	TTN
ACTA2	UBAP1
ACTA2	YBX1
ACTA2	ZYX
ACTB	ABRA
ACTB	ACD
ACTB	ACTC1
ACTB	ACTG1
ACTB	ACTL6A
ACTB	ACTN4
ACTB	ACTR2
ACTB	ACTR3
ACTB	AGO4
ACTB	AIMP2
ACTB	ANGPTL4
ACTB	AP2M1
ACTB	ARID1A
ACTB	ASB12
ACTB	ASB9
ACTB	ATF7IP
ACTB	ATP13A2
ACTB	BAIAP2
ACTB	BBS1
ACTB	BBS4
ACTB	BCL2L1
ACTB	BCL7C
ACTB	CAND1
ACTB	CAP1
ACTB	CARM1
ACTB	CAV1
ACTB	CCT2
ACTB	CCT3
ACTB	CCT6A
ACTB	CD4
ACTB	CDK5R2
ACTB	CFL2
ACTB	CLIC4
ACTB	CNN2
ACTB	COPS5
ACTB	COPS6
ACTB	CORO1C
ACTB	COTL1
ACTB	CPNE1
ACTB	CPNE2
ACTB	CPNE4
ACTB	CSNK2B
ACTB	CUL1
ACTB	CUL2
ACTB	CUL3
ACTB	CUL5
ACTB	DAB2
ACTB	DHX9
ACTB	DMAP1
ACTB	DMTN
ACTB	DSTN
ACTB	DTNA
ACTB	DYNLL1
ACTB	EEF1A1
ACTB	EIF3B
ACTB	EIF3C
ACTB	EIF3D
ACTB	EIF3I
ACTB	ELAVL1
ACTB	EP300
ACTB	EPC1
ACTB	ESR2
ACTB	FBXO25
ACTB	FHL3
ACTB	FHOD1
ACTB	FLII
ACTB	GNA12
ACTB	GRB2
ACTB	HIST1H2BC
ACTB	HIST1H2BE
ACTB	HIST1H2BF
ACTB	HIST1H2BG
ACTB	HIST1H2BI
ACTB	HNRNPAB
ACTB	HNRNPD
ACTB	HNRNPU
ACTB	INO80
ACTB	IQCB1
ACTB	KAT5
ACTB	KHDRBS1
ACTB	KMT2E
ACTB	LASP1
ACTB	LGALS13
ACTB	LRRK2
ACTB	MAGOH
ACTB	MAP1A
ACTB	MBD2
ACTB	MCL1
ACTB	MEPCE
ACTB	MKL1
ACTB	MORF4L1
ACTB	MORF4L2
ACTB	MRGBP
ACTB	MTA2
ACTB	MYO18B
ACTB	MYO1E
ACTB	MYO1G
ACTB	MYOC
ACTB	NCALD
ACTB	NCOA6
ACTB	NEDD8
ACTB	NRAP
ACTB	NRF1
ACTB	NSMAF
ACTB	OSTF1
ACTB	OTUB1
ACTB	P2RX7
ACTB	PAN2
ACTB	PCYT1B
ACTB	PDLIM5
ACTB	PFDN4
ACTB	PHACTR4
ACTB	PLD1
ACTB	POLR1B
ACTB	POT1
ACTB	PPP1CA
ACTB	PRKCD
ACTB	PROSER2
ACTB	RAB35
ACTB	RAB8B
ACTB	RAC1
ACTB	RAD51
ACTB	ROCK2
ACTB	RPL10A
ACTB	RPL11
ACTB	RPL18
ACTB	RPL22
ACTB	RPL7
ACTB	RPL7A
ACTB	RPLP0
ACTB	RPLP1
ACTB	RPS10
ACTB	RPS12
ACTB	RPS13
ACTB	RPS18
ACTB	RPS19
ACTB	RPS24
ACTB	RPS27A
ACTB	RPS3A
ACTB	RPS4X
ACTB	RPS7
ACTB	RPS8
ACTB	RPS9
ACTB	RUSC1
ACTB	RUVBL1
ACTB	RUVBL2
ACTB	SCN10A
ACTB	SMAD3
ACTB	SMARCA2
ACTB	SMARCB1
ACTB	SMARCC1
ACTB	SMARCC2
ACTB	SMARCD1
ACTB	SMARCD2
ACTB	SMARCD3
ACTB	SMARCE1
ACTB	SMN1
ACTB	SMURF1
ACTB	SPTAN1
ACTB	SRCIN1
ACTB	SSH1
ACTB	SSH2
ACTB	SSH3
ACTB	SSRP1
ACTB	STAG1
ACTB	STAU1
ACTB	STX4
ACTB	SUMO1
ACTB	SUMO2
ACTB	SYN1
ACTB	SYN2
ACTB	TAF11
ACTB	TANC1
ACTB	TCP1
ACTB	TGM2
ACTB	TINF2
ACTB	TJP1
ACTB	TLE1
ACTB	TMSB4X
ACTB	TOP2B
ACTB	TRAF3IP1
ACTB	TRRAP
ACTB	TSC1
ACTB	TUBA1A
ACTB	TUBA4A
ACTB	UBA52
ACTB	UBASH3B
ACTB	UCHL5
ACTB	VASP
ACTB	VDAC1
ACTB	VDAC2
ACTB	VDAC3
ACTB	VIM
ACTB	VSNL1
ACTB	WASF1
ACTB	WASF2
ACTB	WASF3
ACTB	XPO6
ACTB	YEATS4
ACTB	YWHAZ
ACTB	ZBTB1
ACTBL2	ARRB1
ACTBL2	ARRB2
ACTBL2	BRK1
ACTBL2	CAND1
ACTBL2	COPS5
ACTBL2	CUL5
ACTBL2	DCUN1D1
ACTBL2	FAM65A
ACTBL2	FBXO25
ACTBL2	LRRK2
ACTBL2	PBK
ACTBL2	PXK
ACTBL2	RIOK2
ACTBL2	STK24
ACTC1	ABRA
ACTC1	AFAP1
ACTC1	ASH2L
ACTC1	BCL11A
ACTC1	CD2AP
ACTC1	DMTN
ACTC1	FPGT
ACTC1	FSCN1
ACTC1	KLHL17
ACTC1	KPTN
ACTC1	LASP1
ACTC1	MIB2
ACTC1	MPC1
ACTC1	MYLK
ACTC1	PAN2
ACTC1	PDCD6IP
ACTC1	PLEC
ACTC1	PRKCE
ACTC1	SCIN
ACTC1	SH3KBP1
ACTC1	SYNE1
ACTC1	SYNE2
ACTC1	TNNI3K
ACTC1	TRAF3IP1
ACTC1	TRIM63
ACTC1	TWF1
ACTC1	UCHL5
ACTC1	VCL
ACTG1	ACTA1
ACTG1	ACTBL2
ACTG1	ATF7IP
ACTG1	BRK1
ACTG1	CAP1
ACTG1	CAPZA3
ACTG1	CFL2
ACTG1	COTL1
ACTG1	CTTN
ACTG1	DISC1
ACTG1	DMAP1
ACTG1	EPS8L1
ACTG1	EPS8L2
ACTG1	EPS8L3
ACTG1	EZH2
ACTG1	FBXO25
ACTG1	FBXO6
ACTG1	FEZ1
ACTG1	FHOD1
ACTG1	GIT2
ACTG1	IKBKE
ACTG1	IKBKG
ACTG1	ILF3
ACTG1	ITGB3BP
ACTG1	KAT5
ACTG1	LGALS13
ACTG1	LRRK2
ACTG1	MAP1A
ACTG1	MAP3K1
ACTG1	MAP3K14
ACTG1	MAP3K3
ACTG1	MAPK6
ACTG1	MEPCE
ACTG1	MORF4L1
ACTG1	MORF4L2
ACTG1	MRGBP
ACTG1	MYO1A
ACTG1	MYOC
ACTG1	NDRG1
ACTG1	NFKB2
ACTG1	NFKBIB
ACTG1	PIP4K2C
ACTG1	PLD1
ACTG1	PLEC
ACTG1	POU5F1
ACTG1	PPP1R9A
ACTG1	PTPRO
ACTG1	REL
ACTG1	RELA
ACTG1	RELB
ACTG1	RIPK1
ACTG1	RIPK3
ACTG1	RNF2
ACTG1	RUVBL1
ACTG1	RUVBL2
ACTG1	SCIN
ACTG1	SH3GL2
ACTG1	ST3GAL3
ACTG1	SUMO4
ACTG1	SUZ12
ACTG1	TAB2
ACTG1	TNIK
ACTG1	TOPBP1
ACTG1	TRADD
ACTG1	TRAF1
ACTG1	TRAF2
ACTG1	TRAF3IP1
ACTG1	TRAF6
ACTG1	TSGA10
ACTG1	UBE2Q2
ACTG1	UCHL5
ACTG1	VCL
ACTG1	WASF1
ACTG2	ACTN1
ACTG2	DDX21
ACTG2	H1FX
ACTG2	HIST1H2BM
ACTG2	KAT5
ACTG2	KCNMA1
ACTG2	LRRK2
ACTG2	NOLC1
ACTG2	RPL14
ACTG2	RPL23
ACTG2	TUBA1A
ACTG2	TUBB1
ACTG2	TUFM
ACTG2	U2AF1
ACTG2	WAS
ACTL6A	ACTR5
ACTL6A	ACTR8
ACTL6A	ARHGDIA
ACTL6A	ARID1B
ACTL6A	BAZ1B
ACTL6A	BCL7C
[truncated: 216,166+ more rows]
