# Supplementary material for: A Systematic Analysis on the Genes and Their Interaction Underlying the Comorbidity of Alzheimer's Disease and Major Depressive Disorder
Source: Front Aging Neurosci. 2022 Jan 20;13:789698. doi: 10.3389/fnagi.2021.789698 (PMC8810513; doi:10.3389/fnagi.2021.789698)
Supplement: Supplementary Table S1 — List of 650 genes associated with Alzheimer's Disease. [file Table_2.XLS]

## Sheet: Table S1
Table S1. List of 650 genes associated with Alzheimer's Disease
Gene ID	Gene Symbol	Gene Name
2	A2M	alpha-2-macroglobulin
132949	AASDH	aminoadipate-semialdehyde dehydrogenase
19	ABCA1	ATP binding cassette subfamily A member 1
20	ABCA2	ATP binding cassette subfamily A member 2
23461	ABCA5	ATP binding cassette subfamily A member 5
10347	ABCA7	ATP binding cassette subfamily A member 7
5243	ABCB1	ATP binding cassette subfamily B member 1
1244	ABCC2	ATP binding cassette subfamily C member 2
9619	ABCG1	ATP binding cassette subfamily G member 1
9429	ABCG2	ATP binding cassette subfamily G member 2
51225	ABI3	ABI family member 3
176	ACAN	aggrecan
1636	ACE	angiotensin I converting enzyme
59272	ACE2	angiotensin I converting enzyme 2
43	ACHE	acetylcholinesterase (Cartwright blood group)
102	ADAM10	ADAM metallopeptidase domain 10
8038	ADAM12	ADAM metallopeptidase domain 12
6868	ADAM17	ADAM metallopeptidase domain 17
8754	ADAM9	ADAM metallopeptidase domain 9
9510	ADAMTS1	ADAM metallopeptidase with thrombospondin type 1 motif 1
55803	ADAP2	ArfGAP with dual PH domains 2
125	ADH1B	alcohol dehydrogenase 1B
151	ADRA2B	adrenoceptor alpha 2B
153	ADRB1	adrenoceptor beta 1
154	ADRB2	adrenoceptor beta 2
155	ADRB3	adrenoceptor beta 3
177	AGER	advanced glycosylation end-product specific receptor
183	AGT	angiotensinogen
185	AGTR1	angiotensin II receptor type 1
197	AHSG	alpha 2-HS glycoprotein
9495	AKAP5	A-kinase anchoring protein 5
10142	AKAP9	A-kinase anchoring protein 9
217	ALDH2	aldehyde dehydrogenase 2 family member
240	ALOX5	arachidonate 5-lipoxygenase
267	AMFR	autocrine motility factor receptor
287	ANK2	ankyrin 2
313	AOAH	acyloxyacyl hydrolase
322	APBB1	amyloid beta precursor protein binding family B member 1
323	APBB2	amyloid beta precursor protein binding family B member 2
10307	APBB3	amyloid beta precursor protein binding family B member 3
328	APEX1	apurinic/apyrimidinic endodeoxyribonuclease 1
51107	APH1A	aph-1 homolog A, gamma-secretase subunit
83464	APH1B	aph-1 homolog B, gamma-secretase subunit
334	APLP2	amyloid beta precursor like protein 2
335	APOA1	apolipoprotein A1
337	APOA4	apolipoprotein A4
341	APOC1	apolipoprotein C1
344	APOC2	apolipoprotein C2
345	APOC3	apolipoprotein C3
346	APOC4	apolipoprotein C4
347	APOD	apolipoprotein D
348	APOE	apolipoprotein E
351	APP	amyloid beta precursor protein
367	AR	androgen receptor
23237	ARC	activity regulated cytoskeleton associated protein
79822	ARHGAP28	Rho GTPase activating protein 28
387715	ARMS2	age-related maculopathy susceptibility 2
406	ARNTL	aryl hydrocarbon receptor nuclear translocator like
411	ARSB	arylsulfatase B
79642	ARSJ	arylsulfatase family member J
11016	ATF7	activating transcription factor 7
515	ATP5F1	ATP synthase peripheral stalk-membrane subunit b
498	ATP5F1A	ATP synthase F1 subunit alpha
538	ATP7A	ATPase copper transporting alpha
540	ATP7B	ATPase copper transporting beta
374868	ATP9B	ATPase phospholipid transporting 9B
6310	ATXN1	ataxin 1
8707	B3GALT2	beta-1,3-galactosyltransferase 2
23621	BACE1	beta-secretase 1
25825	BACE2	beta-secretase 2
343472	BARHL2	BarH like homeobox 2
581	BAX	BCL2 associated X, apoptosis regulator
590	BCHE	butyrylcholinesterase
53335	BCL11A	BAF chromatin remodeling complex subunit BCL11A
596	BCL2	BCL2 apoptosis regulator
599	BCL2L2	BCL2 like 2
602	BCL3	BCL3 transcription coactivator
613	BCR	BCR activator of RhoGEF and GTPase
627	BDNF	brain derived neurotrophic factor
274	BIN1	bridging integrator 1
642	BLMH	bleomycin hydrolase
145858	C15orf32	chromosome 15 putative open reading frame 32
720	C4A	complement C4A
721	C4B	complement C4B
203228	C9orf72	C9orf72-SMCR8 complex subunit
93664	CADPS2	calcium dependent secretion activator 2
255022	CALHM1	calcium homeostasis modulator 1
801	CALM1	calmodulin 1
817	CAMK2D	calcium/calmodulin dependent protein kinase II delta
55832	CAND1	cullin associated and neddylation dissociated 1
22900	CARD8	caspase recruitment domain family member 8
836	CASP3	caspase 3
840	CASP7	caspase 7
841	CASP8	caspase 8
842	CASP9	caspase 9
846	CASR	calcium sensing receptor
57091	CASS4	Cas scaffold protein family member 4
857	CAV1	caveolin 1
875	CBS	cystathionine beta-synthase
6347	CCL2	C-C motif chemokine ligand 2
6348	CCL3	C-C motif chemokine ligand 3
904	CCNT1	cyclin T1
729230	CCR2	C-C motif chemokine receptor 2
1234	CCR5	C-C motif chemokine receptor 5 (gene/pseudogene)
929	CD14	CD14 molecule
23607	CD2AP	CD2 associated protein
945	CD33	CD33 molecule
948	CD36	CD36 molecule
960	CD44	CD44 molecule
8832	CD84	CD84 molecule
999	CDH1	cadherin 1
1009	CDH11	cadherin 11
64072	CDH23	cadherin related 23
983	CDK1	cyclin dependent kinase 1
1020	CDK5	cyclin dependent kinase 5
8851	CDK5R1	cyclin dependent kinase 5 regulatory subunit 1
54901	CDKAL1	CDK5 regulatory subunit associated protein 1 like 1
1029	CDKN2A	cyclin dependent kinase inhibitor 2A
10658	CELF1	CUGBP Elav-like family member 1
10659	CELF2	CUGBP Elav-like family member 2
1951	CELSR3	cadherin EGF LAG seven-pass G-type receptor 3
1071	CETP	cholesteryl ester transfer protein
3075	CFH	complement factor H
8837	CFLAR	CASP8 and FADD like apoptosis regulator
9023	CH25H	cholesterol 25-hydroxylase
1103	CHAT	choline O-acetyltransferase
89832	CHRFAM7A	CHRNA7
1136	CHRNA3	cholinergic receptor nicotinic alpha 3 subunit
1137	CHRNA4	cholinergic receptor nicotinic alpha 4 subunit
1139	CHRNA7	cholinergic receptor nicotinic alpha 7 subunit
1141	CHRNB2	cholinergic receptor nicotinic beta 2 subunit
10519	CIB1	calcium and integrin binding 1
9575	CLOCK	clock circadian regulator
64084	CLSTN2	calsyntenin 2
1191	CLU	clusterin
23059	CLUAP1	clusterin associated protein 1
26047	CNTNAP2	contactin associated protein 2
129684	CNTNAP5	contactin associated protein family member 5
1301	COL11A1	collagen type XI alpha 1 chain
84570	COL25A1	collagen type XXV alpha 1 chain
1312	COMT	catechol-O-methyltransferase
1352	COX10	cytochrome c oxidase assembly factor heme A:farnesyltransferase COX10
1355	COX15	cytochrome c oxidase assembly homolog COX15
4513	COX2	cytochrome c oxidase subunit II
1378	CR1	complement C3b/C4b receptor 1
1392	CRH	corticotropin releasing hormone
51084	CRYL1	crystallin lambda 1
1437	CSF2	colony stimulating factor 2
1441	CSF3R	colony stimulating factor 3 receptor
1457	CSNK2A1	casein kinase 2 alpha 1
1471	CST3	cystatin C
29119	CTNNA3	catenin alpha 3
1499	CTNNB1	catenin beta 1
1508	CTSB	cathepsin B
1509	CTSD	cathepsin D
1520	CTSS	cathepsin S
58191	CXCL16	C-X-C motif chemokine ligand 16
3576	CXCL8	C-X-C motif chemokine ligand 8
1583	CYP11A1	cytochrome P450 family 11 subfamily A member 1
1584	CYP11B1	cytochrome P450 family 11 subfamily B member 1
1586	CYP17A1	cytochrome P450 family 17 subfamily A member 1
1588	CYP19A1	cytochrome P450 family 19 subfamily A member 1
1565	CYP2D6	cytochrome P450 family 2 subfamily D member 6
10858	CYP46A1	cytochrome P450 family 46 subfamily A member 1
1600	DAB1	DAB adaptor protein 1
267012	DAOA	D-amino acid oxidase activator
1612	DAPK1	death associated protein kinase 1
23604	DAPK2	death associated protein kinase 2
1621	DBH	dopamine beta-hydroxylase
120237	DBX1	developing brain homeobox 1
54798	DCHS2	dachsous cadherin-related 2
780	DDR1	discoidin domain receptor tyrosine kinase 1
1652	DDT	D-dopachrome tautomerase
8886	DDX18	DEAD-box helicase 18
7919	DDX39B	DExD-box helicase 39B
1668	DEFA3	defensin alpha 3
1673	DEFB4A	defensin beta 4A
1607	DGKB	diacylglycerol kinase beta
1718	DHCR24	24-dehydrocholesterol reductase
27185	DISC1	DISC1 scaffold protein
1738	DLD	dihydrolipoamide dehydrogenase
1740	DLG2	discs large MAGUK scaffold protein 2
1742	DLG4	discs large MAGUK scaffold protein 4
1743	DLST	dihydrolipoamide S-succinyltransferase
1759	DNM1	dynamin 1
1785	DNM2	dynamin 2
23268	DNMBP	dynamin binding protein
1788	DNMT3A	DNA methyltransferase 3 alpha
1789	DNMT3B	DNA methyltransferase 3 beta
9980	DOPEY2	DOP1 leucine zipper like protein B
89978	DPH6	diphthamine biosynthesis 6
1807	DPYS	dihydropyrimidinase
1808	DPYSL2	dihydropyrimidinase like 2
1815	DRD4	dopamine receptor D4
29102	DROSHA	drosha ribonuclease III
1829	DSG2	desmoglein 2
1859	DYRK1A	dual specificity tyrosine phosphorylation regulated kinase 1A
253738	EBF3	EBF transcription factor 3
1889	ECE1	endothelin converting enzyme 1
1946	EFNA5	ephrin A5
5610	EIF2AK2	eukaryotic translation initiation factor 2 alpha kinase 2
1965	EIF2S1	eukaryotic translation initiation factor 2 subunit alpha
1978	EIF4EBP1	eukaryotic translation initiation factor 4E binding protein 1
2023	ENO1	enolase 1
26122	EPC2	enhancer of polycomb homolog 2
57724	EPG5	ectopic P-granules autophagy protein 5 homolog
2041	EPHA1	EPH receptor A1
2043	EPHA4	EPH receptor A4
2053	EPHX2	epoxide hydrolase 2
2099	ESR1	estrogen receptor 1
2100	ESR2	estrogen receptor 2
57488	ESYT2	extended synaptotagmin 2
55770	EXOC2	exocyst complex component 2
90332	EXOC3L2	exocyst complex component 3 like 2
2162	F13A1	coagulation factor XIII A chain
2147	F2	coagulation factor II, thrombin
2155	F7	coagulation factor VII
355	FAS	Fas cell surface death receptor
2203	FBP1	fructose-bisphosphatase 1
2207	FCER1G	Fc fragment of IgE receptor Ig
83416	FCRL5	Fc receptor like 5
2224	FDPS	farnesyl diphosphate synthase
10979	FERMT2	fermitin family member 2
2246	FGF1	fibroblast growth factor 1
2271	FH	fumarate hydratase
55691	FRMD4A	FERM domain containing 4A
122786	FRMD6	FERM domain containing 6
2492	FSHR	follicle stimulating hormone receptor
79068	FTO	FTO alpha-ketoglutarate dependent dioxygenase
9846	GAB2	GRB2 associated binding protein 2
85569	GALP	galanin like peptide
2597	GAPDH	glyceraldehyde-3-phosphate dehydrogenase
26330	GAPDHS	glyceraldehyde-3-phosphate dehydrogenase, spermatogenic
2617	GARS	glycyl-tRNA synthetase 1
2634	GBP2	guanylate binding protein 2
2692	GHRHR	growth hormone releasing hormone receptor
2767	GNA11	G protein subunit alpha 11
2775	GNAO1	G protein subunit alpha o1
2784	GNB3	G protein subunit beta 3
51280	GOLM1	golgi membrane protein 1
2843	GPR20	G protein-coupled receptor 20
2876	GPX1	glutathione peroxidase 1
64388	GREM2	gremlin 2, DAN family BMP antagonist
2904	GRIN2B	glutamate ionotropic receptor NMDA type subunit 2B
116443	GRIN3A	glutamate ionotropic receptor NMDA type subunit 3A
2896	GRN	granulin precursor
1687	GSDME	gasdermin E
2932	GSK3B	glycogen synthase kinase 3 beta
2934	GSN	gelsolin
2936	GSR	glutathione-disulfide reductase
2944	GSTM1	glutathione S-transferase mu 1
2947	GSTM3	glutathione S-transferase mu 3
9446	GSTO1	glutathione S-transferase omega 1
119391	GSTO2	glutathione S-transferase omega 2
2950	GSTP1	glutathione S-transferase pi 1
2952	GSTT1	glutathione S-transferase theta 1
9200	HACD1	3-hydroxyacyl-CoA dehydratase 1
3048	HBG2	hemoglobin subunit gamma 2
3062	HCRTR2	hypocretin receptor 2
3077	HFE	homeostatic iron regulator
3087	HHEX	hematopoietically expressed homeobox
3091	HIF1A	hypoxia inducible factor 1 subunit alpha
3105	HLA-A	major histocompatibility complex, class I, A
3119	HLA-DQB1	major histocompatibility complex, class II, DQ beta 1
3122	HLA-DRA	major histocompatibility complex, class II, DR alpha
3123	HLA-DRB1	major histocompatibility complex, class II, DR beta 1
3126	HLA-DRB4	major histocompatibility complex, class II, DR beta 4
3127	HLA-DRB5	major histocompatibility complex, class II, DR beta 5
83872	HMCN1	hemicentin 1
3156	HMGCR	3-hydroxy-3-methylglutaryl-CoA reductase
3158	HMGCS2	3-hydroxy-3-methylglutaryl-CoA synthase 2
3162	HMOX1	heme oxygenase 1
574045	HNP1	Hypertensive nephropathy
3240	HP	haptoglobin
3241	HPCAL1	hippocalcin like 1
3290	HSD11B1	hydroxysteroid 11-beta dehydrogenase 1
3297	HSF1	heat shock transcription factor 1
3308	HSPA4	heat shock protein family A
3309	HSPA5	heat shock protein family A
3315	HSPB1	heat shock protein family B (small) member 1
3329	HSPD1	heat shock protein family D (Hsp60) member 1
3339	HSPG2	heparan sulfate proteoglycan 2
3356	HTR2A	5-hydroxytryptamine receptor 2A
3362	HTR6	5-hydroxytryptamine receptor 6
3383	ICAM1	intercellular adhesion molecule 1
3416	IDE	insulin degrading enzyme
3428	IFI16	interferon gamma inducible protein 16
391642	IGBP1P5	immunoglobulin
3479	IGF1	insulin like growth factor 1
3480	IGF1R	insulin like growth factor 1 receptor
3481	IGF2	insulin like growth factor 2
3482	IGF2R	insulin like growth factor 2 receptor
3551	IKBKB	inhibitor of nuclear factor kappa B kinase subunit beta
3586	IL10	interleukin 10
3592	IL12A	interleukin 12A
3593	IL12B	interleukin 12B
3606	IL18	interleukin 18
3552	IL1A	interleukin 1 alpha
3553	IL1B	interleukin 1 beta
3557	IL1RN	interleukin 1 receptor antagonist
149233	IL23R	interleukin 23 receptor
90865	IL33	interleukin 33
3565	IL4	interleukin 4
3569	IL6	interleukin 6
3570	IL6R	interleukin 6 receptor
3635	INPP5D	inositol polyphosphate-5-phosphatase D
3630	INS	insulin
723961	INS-IGF2	INS-IGF2 readthrough
3643	INSR	insulin receptor
124152	IQCK	IQ motif containing K
3658	IREB2	iron responsive element binding protein 2
3667	IRS1	insulin receptor substrate 1
3670	ISL1	ISL LIM homeobox 1
8516	ITGA8	integrin subunit alpha 8
3684	ITGAM	integrin subunit alpha M
54934	KANSL2	KAT8 regulatory NSL complex subunit 2
3763	KCNJ6	potassium inwardly rectifying channel subfamily J member 6
3784	KCNQ1	potassium voltage-gated channel subfamily Q member 1
3832	KIF11	kinesin family member 11
3831	KLC1	kinesin light chain 1
85442	KNDC1	kinase non-catalytic C-lobe domain containing 1
10319	LAMC3	laminin subunit gamma 3
3932	LCK	LCK proto-oncogene, Src family tyrosine kinase
3949	LDLR	low density lipoprotein receptor
3952	LEP	leptin
3953	LEPR	leptin receptor
3973	LHCGR	luteinizing hormone/choriogonadotropin receptor
3978	LIG1	DNA ligase 1
3980	LIG3	DNA ligase 3
3984	LIMK1	LIM domain kinase 1
645323	LINC00461	long intergenic non-protein coding RNA 461
3988	LIPA	lipase A, lysosomal acid type
3990	LIPC	lipase C, hepatic type
4000	LMNA	lamin A/C
642487	LOC642487	H1.8 linker histone pseudogene
23566	LPAR3	lysophosphatidic acid receptor 3
4023	LPL	lipoprotein lipase
4035	LRP1	LDL receptor related protein 1
53353	LRP1B	LDL receptor related protein 1B
4036	LRP2	LDL receptor related protein 2
4040	LRP6	LDL receptor related protein 6
7804	LRP8	LDL receptor related protein 8
4043	LRPAP1	LDL receptor related protein associated protein 1
120892	LRRK2	leucine rich repeat kinase 2
347731	LRRTM3	leucine rich repeat transmembrane neuronal 3
4061	LY6E	lymphocyte antigen 6 family member E
8567	MADD	MAP kinase activating death domain
9863	MAGI2	membrane associated guanylate kinase, WW and PDZ domain containing 2
340895	MALRD1	MAM and LDL receptor class A domain containing 1
4128	MAOA	monoamine oxidase A
4129	MAOB	monoamine oxidase B
4133	MAP2	microtubule associated protein 2
9175	MAP3K13	mitogen-activated protein kinase kinase kinase 13
4134	MAP4	microtubule associated protein 4
1432	MAPK14	mitogen-activated protein kinase 14
5599	MAPK8	mitogen-activated protein kinase 8
9479	MAPK8IP1	mitogen-activated protein kinase 8 interacting protein 1
4137	MAPT	microtubule associated protein tau
57787	MARK4	microtubule affinity regulating kinase 4
4153	MBL2	mannose binding lectin 2
4157	MC1R	melanocortin 1 receptor
8888	MCM3AP	minichromosome maintenance complex component 3 associated protein
4205	MEF2A	myocyte enhancer factor 2A
4208	MEF2C	myocyte enhancer factor 2C
4210	MEFV	MEFV innate immuity regulator, pyrin
4212	MEIS2	Meis homeobox 2
4223	MEOX2	mesenchyme homeobox 2
9927	MFN2	mitofusin 2
406892	MIR100	microRNA 100
406938	MIR146A	microRNA 146a
407022	MIR296	microRNA 296
100500871	MIR3622B	microRNA 3622b
494324	MIR375	microRNA 375
100616367	MIR4467	microRNA 4467
574508	MIR505	microRNA 505
100126333	MIR708	microRNA 708
768218	MIR766	microRNA 766
4311	MME	membrane metalloendopeptidase
4312	MMP1	matrix metallopeptidase 1
4314	MMP3	matrix metallopeptidase 3
110806265	MNS16A	MNS16A minisatellite promoter
4353	MPO	myeloperoxidase
51338	MS4A4A	membrane spanning 4-domains A4A
643680	MS4A4E	membrane spanning 4-domains A4E
64231	MS4A6A	membrane spanning 4-domains A6A
245802	MS4A6E	membrane spanning 4-domains A6E
4502	MT2A	metallothionein 2A
4508	MT-ATP6	ATP synthase F0 subunit 6
4509	MT-ATP8	ATP synthase F0 subunit 8
4512	MT-CO1	cytochrome c oxidase subunit I
107075310	MTCO2P12	MT-CO2 pseudogene 12
4514	MT-CO3	cytochrome c oxidase III
4519	MT-CYB	cytochrome b
25902	MTHFD1L	methylenetetrahydrofolate dehydrogenase
4524	MTHFR	methylenetetrahydrofolate reductase
4535	MT-ND1	NADH dehydrogenase, subunit 1
4536	MT-ND2	MTND2
4537	MT-ND3	NADH dehydrogenase, subunit 3
4538	MT-ND4	NADH dehydrogenase, subunit 4
4539	MT-ND4L	NADH dehydrogenase, subunit 4L
4540	MT-ND5	NADH dehydrogenase, subunit 5
4541	MT-ND6	NADH dehydrogenase, subunit 6
4548	MTR	5-methyltetrahydrofolate-homocysteine methyltransferase
4549	MT-RNR1	s-rRNA
4552	MTRR	5-methyltetrahydrofolate-homocysteine methyltransferase reductase
4563	MT-TG	tRNA
4564	MT-TH	tRNA
4568	MT-TL2	tRNA
4572	MT-TQ	tRNA
4573	MT-TR	tRNA
4575	MT-TS2	tRNA
4576	MT-TT	tRNA
4599	MX1	MX dynamin like GTPase 1
8735	MYH13	myosin heavy chain 13
4626	MYH8	myosin heavy chain 8
4638	MYLK	myosin light chain kinase
7593	MZF1	myeloid zinc finger 1
10	NAT2	N-acetyltransferase 2
89797	NAV2	neuron navigator 2
26960	NBEA	neurobeachin
4685	NCAM2	neural cell adhesion molecule 2
9918	NCAPD2	non-SMC condensin I complex subunit D2
54892	NCAPG2	non-SMC condensin II complex subunit G2
57552	NCEH1	neutral cholesterol ester hydrolase 1
23385	NCSTN	nicastrin
4700	NDUFA6	NADH:ubiquinone oxidoreductase subunit A6
5819	NECTIN2	nectin cell adhesion molecule 2
4739	NEDD9	neural precursor cell expressed, developmentally down-regulated 9
63974	NEUROD6	neuronal differentiation 6
4780	NFE2L2	nuclear factor, erythroid 2 like 2
58157	NGB	neuroglobin
4803	NGF	nerve growth factor
4804	NGFR	nerve growth factor receptor
4815	NINJ2	ninjurin 2
197358	NLRC3	NLR family CARD domain containing 3
22861	NLRP1	NLR family pyrin domain containing 1
114548	NLRP3	NLR family pyrin domain containing 3
51314	NME8	NME/NM23 family member 8
4842	NOS1	nitric oxide synthase 1
4843	NOS2	nitric oxide synthase 2
4846	NOS3	nitric oxide synthase 3
4864	NPC1	NPC intracellular cholesterol transporter 1
10577	NPC2	NPC intracellular cholesterol transporter 2
4867	NPHP1	nephrocystin 1
4852	NPY	neuropeptide Y
1728	NQO1	NAD
7376	NR1H2	nuclear receptor subfamily 1 group H member 2
8856	NR1I2	nuclear receptor subfamily 1 group I member 2
4898	NRD1	nardilysin convertase
9369	NRXN3	neurexin 3
4908	NTF3	neurotrophin 3
59277	NTN4	netrin 4
4914	NTRK1	neurotrophic receptor tyrosine kinase 1
4915	NTRK2	neurotrophic receptor tyrosine kinase 2
80224	NUBPL	nucleotide binding protein like
23279	NUP160	nucleoporin 160
30010	NXPH1	neurexophilin 1
79627	OGFRL1	opioid growth factor receptor like 1
4968	OGG1	8-oxoguanine DNA glycosylase
4973	OLR1	oxidized low density lipoprotein receptor 1
114880	OSBPL6	oxysterol binding protein like 6
5009	OTC	ornithine carbamoyltransferase
10606	PAICS	phosphoribosylaminoimidazole carboxylase and phosphoribosylaminoimidazolesuccinocarboxamide synthase
142	PARP1	poly
27328	PCDH11X	protocadherin 11 X-linked
91523	PCED1B	PC-esterase domain containing 1B
5105	PCK1	phosphoenolpyruvate carboxykinase 1
255738	PCSK9	proprotein convertase subtilisin/kexin type 9
79031	PDCL3	phosducin like 3
10400	PEMT	phosphatidylethanolamine N-methyltransferase
84547	PGBD1	piggyBac transposable element derived 1
10857	PGRMC1	progesterone receptor membrane component 1
8301	PICALM	phosphatidylinositol binding clathrin assembly protein
5295	PIK3R1	phosphoinositide-3-kinase regulatory subunit 1
5300	PIN1	peptidylprolyl cis/trans isomerase, NIMA-interacting 1
65018	PINK1	PTEN induced kinase 1
390940	PINLYP	phospholipase A2 inhibitor and LY6/PLAUR domain containing
50487	PLA2G3	phospholipase A2 group III
5321	PLA2G4A	phospholipase A2 group IVA
5328	PLAU	plasminogen activator, urokinase
5336	PLCG2	phospholipase C gamma 2
5337	PLD1	phospholipase D1
23646	PLD3	phospholipase D family member 3
10769	PLK2	polo like kinase 2
91584	PLXNA4	plexin A4
5409	PNMT	phenylethanolamine N-methyltransferase
5444	PON1	paraoxonase 1
5445	PON2	paraoxonase 2
5446	PON3	paraoxonase 3
5451	POU2F1	POU class 2 homeobox 1
5454	POU3F2	POU class 3 homeobox 2
5464	PPA1	inorganic pyrophosphatase 1
5465	PPARA	peroxisome proliferator activated receptor alpha
5468	PPARG	peroxisome proliferator activated receptor gamma
10891	PPARGC1A	PPARG coactivator 1 alpha
5471	PPAT	phosphoribosyl pyrophosphate amidotransferase
284352	PPP1R37	protein phosphatase 1 regulatory subunit 37
79660	PPP1R3B	protein phosphatase 1 regulatory subunit 3B
5521	PPP2R2B	protein phosphatase 2 regulatory subunit Bbeta
23627	PRND	prion like protein doppel
5621	PRNP	prion protein
158471	PRUNE2	prune homolog 2 with BCH domain
5663	PSEN1	presenilin 1
5664	PSEN2	presenilin 2
55851	PSENEN	presenilin enhancer, gamma-secretase subunit
5742	PTGS1	prostaglandin-endoperoxide synthase 1
5743	PTGS2	prostaglandin-endoperoxide synthase 2
2185	PTK2B	protein tyrosine kinase 2 beta
5792	PTPRF	protein tyrosine phosphatase receptor type F
5793	PTPRG	protein tyrosine phosphatase receptor type G
7837	PXDN	peroxidasin
5697	PYY	peptide YY
7879	RAB7A	RAB7A, member RAS oncogene family
23132	RAD54L2	RAD54 like 2
54715	RBFOX1	RNA binding fox-1 homolog 1
149041	RC3H1	ring finger and CCCH-type domains 1
1827	RCAN1	regulator of calcineurin 1
343035	RD3	retinal degeneration 3, GUCY2D regulator
5649	RELN	reelin
387	RHOA	ras homolog family member A
79890	RIN3	Ras and Rab interactor 3
6051	RNPEP	arginyl aminopeptidase
9501	RPH3AL	rabphilin 3A like
643308	RPL7P59	ribosomal protein L7 pseudogene 59
6199	RPS6KB2	ribosomal protein S6 kinase B2
861	RUNX1	RUNX family transcription factor 1
6256	RXRA	retinoid X receptor alpha
6285	S100B	S100 calcium binding protein B
64092	SAMSN1	SAM domain, SH3 domain and nuclear localization signals 1
51128	SAR1B	secretion associated Ras related GTPase 1B
55206	SBNO1	strawberry notch homolog 1
6383	SDC2	syndecan 2
6400	SEL1L	SEL1L adaptor subunit of ERAD E3 ubiquitin ligase
9037	SEMA5A	semaphorin 5A
55964	SEPT3	septin 3
5265	SERPINA1	serpin family A member 1
12	SERPINA3	serpin family A member 3
5176	SERPINF1	serpin family F member 1
23064	SETX	senataxin
84251	SGIP1	SH3GL interacting endocytic adaptor 1
8879	SGPL1	sphingosine-1-phosphate lyase 1
9644	SH3PXD2A	SH3 and PX domains 2A
10280	SIGMAR1	sigma non-opioid intracellular receptor 1
23411	SIRT1	sirtuin 1
22933	SIRT2	sirtuin 2
6573	SLC19A1	solute carrier family 19 member 1
80704	SLC19A3	solute carrier family 19 member 3
123041	SLC24A4	solute carrier family 24 member 4
9481	SLC25A27	solute carrier family 25 member 27
144195	SLC2A14	solute carrier family 2 member 14
6517	SLC2A4	solute carrier family 2 member 4
56606	SLC2A9	solute carrier family 2 member 9
7782	SLC30A4	solute carrier family 30 member 4
55676	SLC30A6	solute carrier family 30 member 6
6531	SLC6A3	solute carrier family 6 member 3
6532	SLC6A4	solute carrier family 6 member 4
9056	SLC7A7	solute carrier family 7 member 7
6547	SLC8A3	solute carrier family 8 member A3
4086	SMAD1	SMAD family member 1
6595	SMARCA2	SWI/SNF related, matrix associated, actin dependent regulator of chromatin, subfamily a, member 2
100170222	SNAR-I	small NF90 (ILF3) associated RNA I
6622	SNCA	synuclein alpha
54212	SNTG1	syntrophin gamma 1
6642	SNX1	sorting nexin 1
8724	SNX3	sorting nexin 3
6646	SOAT1	sterol O-acyltransferase 1
6647	SOD1	superoxide dismutase 1
6648	SOD2	superoxide dismutase 2
114815	SORCS1	sortilin related VPS10 domain containing receptor 1
57537	SORCS2	sortilin related VPS10 domain containing receptor 2
22986	SORCS3	sortilin related VPS10 domain containing receptor 3
6653	SORL1	sortilin related receptor 1
6655	SOS2	SOS Ras/Rho guanine nucleotide exchange factor 2
6667	SP1	Sp1 transcription factor
6671	SP4	Sp4 transcription factor
6688	SPI1	Spi-1 proto-oncogene
6720	SREBF1	sterol regulatory element binding transcription factor 1
6733	SRPK2	SRSF protein kinase 2
6750	SST	somatostatin
7903	ST8SIA4	ST8 alpha-N-acetyl-neuraminide alpha-2,8-sialyltransferase 4
6770	STAR	steroidogenic acute regulatory protein
246744	STH	saitohin
110806307	STIN2-VNTR	serotonin transporter intronic VNTR enhancer
7341	SUMO1	small ubiquitin like modifier 1
6855	SYP	synaptophysin
6891	TAP2	transporter 2, ATP binding cassette subfamily B member
55080	TAPBPL	TAP binding protein like
6895	TARBP2	TARBP2 subunit of RISC loading complex
23435	TARDBP	TAR DNA binding protein
10716	TBR1	T-box brain transcription factor 1
6926	TBX3	T-box transcription factor 3
7012	TERC	telomerase RNA component
7018	TF	transferrin
7019	TFAM	transcription factor A, mitochondrial
7024	TFCP2	transcription factor CP2
7038	TG	thyroglobulin
7040	TGFB1	transforming growth factor beta 1
284486	THEM5	thioesterase superfamily member 5
7097	TLR2	toll like receptor 2
7099	TLR4	toll like receptor 4
54106	TLR9	toll like receptor 9
5651	TMPRSS15	transmembrane serine protease 15
3371	TNC	tenascin C
7124	TNF	tumor necrosis factor
8711	TNK1	tyrosine kinase non receptor 1
7143	TNR	tenascin R
10452	TOMM40	translocase of outer mitochondrial membrane 40
7157	TP53	tumor protein p53
8626	TP63	tumor protein p63
7161	TP73	tumor protein p73
7167	TPI1	triosephosphate isomerase 1
1200	TPP1	tripeptidyl peptidase 1
7186	TRAF2	TNF receptor associated factor 2
66008	TRAK2	trafficking kinesin protein 2
54210	TREM1	triggering receptor expressed on myeloid cells 1
54209	TREM2	triggering receptor expressed on myeloid cells 2
79865	TREML2	triggering receptor expressed on myeloid cells like 2
10346	TRIM22	tripartite motif containing 22
9325	TRIP4	thyroid hormone receptor interactor 4
26133	TRPC4AP	transient receptor potential cation channel subfamily C member 4 associated protein
7248	TSC1	TSC complex subunit 1
84630	TTBK1	tau tubulin kinase 1
7276	TTR	transthyretin
7305	TYROBP	transmembrane immune signaling adaptor TYROBP
10537	UBD	ubiquitin D
7321	UBE2D1	ubiquitin conjugating enzyme E2 D1
7329	UBE2I	ubiquitin conjugating enzyme E2 I
29979	UBQLN1	ubiquilin 1
7345	UCHL1	ubiquitin C-terminal hydrolase L1
8633	UNC5C	unc-5 netrin receptor C
7384	UQCRC1	ubiquinol-cytochrome c reductase core protein 1
7415	VCP	valosin containing protein
7421	VDR	vitamin D receptor
7422	VEGFA	vascular endothelial growth factor A
7434	VIPR2	vasoactive intestinal peptide receptor 2
7436	VLDLR	very low density lipoprotein receptor
55737	VPS35	VPS35 retromer complex component
7447	VSNL1	visinin like 1
23325	WASHC4	WASH complex subunit 4
55112	WDR60	dynein 2 intermediate chain 1
7486	WRN	WRN RecQ like helicase
23286	WWC1	WW and C2 domain containing 1
51741	WWOX	WW domain containing oxidoreductase
7494	XBP1	X-box binding protein 1
10971	YWHAQ	tyrosine 3-monooxygenase/tryptophan 5-monooxygenase activation protein theta
55063	ZCWPW1	zinc finger CW-type and PWWP domain containing 1
162967	ZNF320	zinc finger protein 320
89887	ZNF628	zinc finger protein 628
91752	ZNF804A	zinc finger protein 804A
57688	ZSWIM6	zinc finger SWIM-type containing 6

## Sheet: Table S2
Table S2. List of 447 genes associated with major depressive disorder
Gene ID	Gene symbol	Gene Name
5243	ABCB1	ATP binding cassette subfamily B member 1
10058	ABCB6	ATP binding cassette subfamily B member 6 (Langereis blood group)
25890	ABI3BP	ABI family member 3 binding protein
1636	ACE	angiotensin I converting enzyme
52	ACP1	acid phosphatase 1
116285	ACSM1	acyl-CoA synthetase medium chain family member 1
98	ACYP2	acylphosphatase 2
8728	ADAM19	ADAM metallopeptidase domain 19
109	ADCY3	adenylate cyclase 3
111	ADCY5	adenylate cyclase 5
112	ADCY6	adenylate cyclase 6
113	ADCY7	adenylate cyclase 7
115	ADCY9	adenylate cyclase 9
132	ADK	adenosine kinase
148	ADRA1A	adrenoceptor alpha 1A
155	ADRB3	adrenoceptor beta 3
10270	AKAP8	A-kinase anchoring protein 8
207	AKT1	AKT serine/threonine kinase 1
55139	ANKZF1	ankyrin repeat and zinc finger domain containing 1
290	ANPEP	alanyl aminopeptidase, membrane
317	APAF1	apoptotic peptidase activating factor 1
348	APOE	apolipoprotein E
353	APRT	adenine phosphoribosyltransferase
406	ARNTL	aryl hydrocarbon receptor nuclear translocator like
56938	ARNTL2	aryl hydrocarbon receptor nuclear translocator like 2
408	ARRB1	arrestin beta 1
410	ARSA	arylsulfatase A
9048	ARTN	artemin
57412	AS3MT	arsenite methyltransferase
467	ATF3	activating transcription factor 3
10533	ATG7	autophagy related 7
79065	ATG9A	autophagy related 9A
526	ATP6V1B2	ATPase H+ transporting V1 subunit B2
540	ATP7B	ATPase copper transporting beta
551	AVP	arginine vasopressin
553	AVPR1B	arginine vasopressin receptor 1B
8424	BBOX1	gamma-butyrobetaine hydroxylase 1
607	BCL9	BCL9 transcription coactivator
613	BCR	BCR, RhoGEF and GTPase activating protein
624	BDKRB2	bradykinin receptor B2
627	BDNF	brain derived neurotrophic factor
655	BMP7	bone morphogenetic protein 7
285382	C3orf70	chromosome 3 open reading frame 70
773	CACNA1A	calcium voltage-gated channel subunit alpha1 A
775	CACNA1C	calcium voltage-gated channel subunit alpha1 C
776	CACNA1D	calcium voltage-gated channel subunit alpha1 D
777	CACNA1E	calcium voltage-gated channel subunit alpha1 E
779	CACNA1S	calcium voltage-gated channel subunit alpha1 S
9254	CACNA2D2	calcium voltage-gated channel auxiliary subunit alpha2delta 2
93589	CACNA2D4	calcium voltage-gated channel auxiliary subunit alpha2delta 4
783	CACNB2	calcium voltage-gated channel auxiliary subunit beta 2
8618	CADPS	calcium dependent secretion activator
815	CAMK2A	calcium/calmodulin dependent protein kinase II alpha
847	CAT	catalase
858	CAV2	caveolin 2
54862	CC2D1A	coiled-coil and C2 domain containing 1A
80323	CCDC68	coiled-coil domain containing 68
886	CCKAR	cholecystokinin A receptor
6347	CCL2	C-C motif chemokine ligand 2
6369	CCL24	C-C motif chemokine ligand 24
595	CCND1	cyclin D1
947	CD34	CD34 molecule
56990	CDC42SE2	CDC42 small effector 2
1005	CDH7	cadherin 7
1029	CDKN2A	cyclin dependent kinase inhibitor 2A
89832	CHRFAM7A	CHRNA7 (exons 5-10) and FAM7A (exons A-E) fusion
1131	CHRM3	cholinergic receptor muscarinic 3
50515	CHST11	carbohydrate sulfotransferase 11
9575	CLOCK	clock circadian regulator
202333	CMYA5	cardiomyopathy associated 5
29097	CNIH4	cornichon family AMPA receptor auxiliary protein 4
54805	CNNM2	cyclin and CBS domain divalent metal cation transport mediator 2
1267	CNP	2',3'-cyclic nucleotide 3' phosphodiesterase
1268	CNR1	cannabinoid receptor 1
26047	CNTNAP2	contactin associated protein 2
1312	COMT	catechol-O-methyltransferase
119587	CPXM2	carboxypeptidase X, M14 family member 2
1385	CREB1	cAMP responsive element binding protein 1
1390	CREM	cAMP responsive element modulator
1392	CRH	corticotropin releasing hormone
1393	CRHBP	corticotropin releasing hormone binding protein
1394	CRHR1	corticotropin releasing hormone receptor 1
1395	CRHR2	corticotropin releasing hormone receptor 2
1401	CRP	C-reactive protein
23373	CRTC1	CREB regulated transcription coactivator 1
1407	CRY1	cryptochrome circadian regulator 1
1439	CSF2RB	colony stimulating factor 2 receptor subunit beta
1453	CSNK1D	casein kinase 1 delta
1493	CTLA4	cytotoxic T-lymphocyte associated protein 4
1501	CTNND2	catenin delta 2
1523	CUX1	cut like homeobox 1
3627	CXCL10	C-X-C motif chemokine ligand 10
1555	CYP2B6	cytochrome P450 family 2 subfamily B member 6
1557	CYP2C19	cytochrome P450 family 2 subfamily C member 19
1559	CYP2C9	cytochrome P450 family 2 subfamily C member 9
1565	CYP2D6	cytochrome P450 family 2 subfamily D member 6
267012	DAOA	D-amino acid oxidase activator
1621	DBH	dopamine beta-hydroxylase
140947	DCANP1	dendritic cell associated nuclear protein
1644	DDC	dopa decarboxylase
54541	DDIT4	DNA damage inducible transcript 4
10522	DEAF1	DEAF1 transcription factor
1733	DIO1	iodothyronine deiodinase 1
27185	DISC1	disrupted in schizophrenia 1
1740	DLG2	discs large MAGUK scaffold protein 2
1741	DLG3	discs large MAGUK scaffold protein 3
1742	DLG4	discs large MAGUK scaffold protein 4
3300	DNAJB2	DnaJ heat shock protein family (Hsp40) member B2
23549	DNPEP	aspartyl aminopeptidase
57572	DOCK6	dedicator of cytokinesis 6
1812	DRD1	dopamine receptor D1
1813	DRD2	dopamine receptor D2
1814	DRD3	dopamine receptor D3
1815	DRD4	dopamine receptor D4
84062	DTNBP1	dystrobrevin binding protein 1
9695	EDEM1	ER degradation enhancing alpha-mannosidase like protein 1
1906	EDN1	endothelin 1
1950	EGF	epidermal growth factor
1956	EGFR	epidermal growth factor receptor
30845	EHD3	EH domain containing 3
1962	EHHADH	enoyl-CoA hydratase and 3-hydroxyacyl CoA dehydrogenase
5610	EIF2AK2	eukaryotic translation initiation factor 2 alpha kinase 2
1975	EIF4B	eukaryotic translation initiation factor 4B
2012	EMP1	epithelial membrane protein 1
2028	ENPEP	glutamyl aminopeptidase
2065	ERBB3	erb-b2 receptor tyrosine kinase 3
2099	ESR1	estrogen receptor 1
2100	ESR2	estrogen receptor 2
2166	FAAH	fatty acid amide hydrolase
55215	FANCI	Fanconi anemia complementation group I
2260	FGFR1	fibroblast growth factor receptor 1
29109	FHOD1	formin homology 2 domain containing 1
55137	FIGN	fidgetin, microtubule severing factor
2288	FKBP4	FK506 binding protein 4
2289	FKBP5	FK506 binding protein 5
2332	FMR1	FMRP translational regulator 1
2353	FOS	Fos proto-oncogene, AP-1 transcription factor subunit
27022	FOXD3	forkhead box D3
93986	FoxP2	forkhead box P2
166752	FREM3	FRAS1 related extracellular matrix 3
79068	FTO	alpha-ketoglutarate dependent dioxygenase
9568	GABBR2	gamma-aminobutyric acid type B receptor subunit 2
2557	GABRA4	gamma-aminobutyric acid type A receptor alpha4 subunit
2562	GABRB3	gamma-aminobutyric acid type A receptor beta3 subunit
2563	GABRD	gamma-aminobutyric acid type A receptor delta subunit
2566	GABRG2	gamma-aminobutyric acid type A receptor gamma2 subunit
2571	GAD1	glutamate decarboxylase 1
2572	GAD2	glutamate decarboxylase 2
51083	GAL	galanin and GMAP prepropeptide
2587	GALR1	galanin receptor 1
8811	GALR2	galanin receptor 2
8484	GALR3	galanin receptor 3
2643	GCH1	GTP cyclohydrolase 1
51573	GDE1	glycerophosphodiester phosphodiesterase 1
2668	GDNF	glial cell derived neurotrophic factor
2670	GFAP	glial fibrillary acidic protein
2692	GHRHR	growth hormone releasing hormone receptor
2697	GJA1	gap junction protein alpha 1
79411	GLB1L	galactosidase beta 1 like
55830	GLT8D1	glycosyltransferase 8 domain containing 1
51291	GMIP	GEM interacting protein
2782	GNB1	G protein subunit beta 1
54584	GNB1L	G protein subunit beta 1 like
2784	GNB3	G protein subunit beta 3
26354	GNL3	G protein nucleolar 3
2880	GPX5	glutathione peroxidase 5
2890	GRIA1	glutamate ionotropic receptor AMPA type subunit 1
2891	GRIA2	glutamate ionotropic receptor AMPA type subunit 2
2893	GRIA4	glutamate ionotropic receptor AMPA type subunit 4
2897	GRIK1	glutamate ionotropic receptor kainate type subunit 1
2900	GRIK4	glutamate ionotropic receptor kainate type subunit 4
2903	GRIN2A	glutamate ionotropic receptor NMDA type subunit 2A
2904	GRIN2B	glutamate ionotropic receptor NMDA type subunit 2B
2869	GRK5	G protein-coupled receptor kinase 5
2915	GRM5	glutamate metabotropic receptor 5
2917	GRM7	glutamate metabotropic receptor 7
2918	GRM8	glutamate metabotropic receptor 8
2932	GSK3B	glycogen synthase kinase 3 beta
2996	GYPE	glycophorin E (MNS blood group)
3061	HCRTR1	hypocretin receptor 1
10014	HDAC5	histone deacetylase 5
3091	HIF1A	hypoxia inducible factor 1 subunit alpha
3131	HLF	HLF transcription factor, PAR bZIP family member
9456	HOMER1	homer scaffold protein 1
3240	HP	haptoglobin
10855	HPSE	heparanase
3283	HSD3B1	hydroxy-delta-5-steroid dehydrogenase, 3 beta- and steroid delta-isomerase 1
3320	HSP90AA1	heat shock protein 90 alpha family class A member 1
259217	HSPA12A	heat shock protein family A (Hsp70) member 12A
3303	HSPA1A	heat shock protein family A (Hsp70) member 1A
3304	HSPA1B	heat shock protein family A (Hsp70) member 1B
3305	HSPA1L	heat shock protein family A (Hsp70) member 1 like
3308	HSPA4	heat shock protein family A (Hsp70) member 4
3350	HTR1A	5-hydroxytryptamine receptor 1A
3351	HTR1B	5-hydroxytryptamine receptor 1B
3356	HTR2A	5-hydroxytryptamine receptor 2A
3358	HTR2C	5-hydroxytryptamine receptor 2C
3359	HTR3A	5-hydroxytryptamine receptor 3A
9177	HTR3B	5-hydroxytryptamine receptor 3B
3360	HTR4	5-hydroxytryptamine receptor 4
3362	HTR6	5-hydroxytryptamine receptor 6
3620	IDO1	indoleamine 2,3-dioxygenase 1
169355	IDO2	indoleamine 2,3-dioxygenase 2
10964	IFI44L	interferon induced protein 44 like
2537	IFI6	interferon alpha inducible protein 6
3439	IFNA1	interferon alpha 1
3458	IFNG	interferon gamma
282617	IFNL3	interferon lambda 3
3486	IGFBP3	insulin like growth factor binding protein 3
9641	IKBKE	inhibitor of nuclear factor kappa B kinase subunit epsilon
3586	IL10	interleukin 10
3589	IL11	interleukin 11
29949	IL19	interleukin 19
3553	IL1B	interleukin 1 beta
3558	IL2	interleukin 2
50604	IL20	interleukin 20
11009	IL24	interleukin 24
3559	IL2RA	interleukin 2 receptor subunit alpha
90865	IL33	interleukin 33
3569	IL6	interleukin 6
3665	IRF7	interferon regulatory factor 7
9636	ISG15	ISG15 ubiquitin like modifier
3697	ITIH1	inter-alpha-trypsin inhibitor heavy chain 1
3699	ITIH3	inter-alpha-trypsin inhibitor heavy chain 3
3700	ITIH4	inter-alpha-trypsin inhibitor heavy chain family member 4
3708	ITPR1	inositol 1,4,5-trisphosphate receptor type 1
8997	KALRN	kalirin RhoGEF kinase
3776	KCNK2	potassium two pore domain channel subfamily K member 2
3791	KDR	kinase insert domain receptor
114818	KLHL29	kelch like family member 29
8564	KMO	kynurenine 3-monooxygenase
3839	KPNA3	karyopherin subunit alpha 3
883	KYAT1	kynurenine aminotransferase 1
56267	KYAT3	kynurenine aminotransferase 3
8942	KYNU	kynureninase
3918	LAMC2	laminin subunit gamma 2
3939	LDHA	lactate dehydrogenase A
3952	LEP	leptin
10184	LHFPL2	LHFPL tetraspan subfamily member 2
64077	LHPP	phospholysine phosphohistidine inorganic pyrophosphate phosphatase
4035	LRP1	LDL receptor related protein 1
4041	LRP5	LDL receptor related protein 5
7804	LRP8	LDL receptor related protein 8
4045	LSAMP	limbic system-associated membrane protein
4049	LTA	lymphotoxin alpha
4074	M6PR	mannose-6-phosphate receptor, cation dependent
9223	MAGI1	membrane associated guanylate kinase, WW and PDZ domain containing 1
4128	MAOA	monoamine oxidase A
4129	MAOB	monoamine oxidase B
4133	MAP2	microtubule associated protein 2
5604	MAP2K1	mitogen-activated protein kinase kinase 1
9175	MAP3K13	mitogen-activated protein kinase kinase kinase 13
55784	MCTP2	multiple C2 and transmembrane domain containing 2
266727	MDGA1	MAM domain containing glycosylphosphatidylinositol anchor 1
4194	MDM4	MDM4 regulator of p53
9968	MED12	mediator complex subunit 12
100302259	MIR1202	microRNA 1202
407034	MIR30E	microRNA 30e
4289	MKLN1	muskelin 1
4317	MMP8	matrix metallopeptidase 8
27136	MORC1	MORC family CW-type zinc finger 1
4353	MPO	myeloperoxidase
4524	MTHFR	methylenetetrahydrofolate reductase
2475	MTOR	mechanistic target of rapamycin kinase
4599	MX1	MX dynamin like GTPase 1
4607	MYBPC3	myosin binding protein C, cardiac
53904	MYO3A	myosin IIIA
23040	MYT1L	myelin transcription factor 1 like
10135	NAMPT	nicotinamide phosphoribosyltransferase
23218	NBEAL2	neurobeachin like 2
4684	NCAM1	neural cell adhesion molecule 1
1463	NCAN	neurocan
4723	NDUFV1	NADH:ubiquinone oxidoreductase core subunit V1
4729	NDUFV2	NADH:ubiquinone oxidoreductase core subunit V2
4747	NEFL	neurofilament light
6787	NEK4	NIMA related kinase 4
4745	NELL1	neural EGFL like 1
9603	NFE2L3	nuclear factor, erythroid 2 like 3
4790	NFKB1	nuclear factor kappa B subunit 1
4803	NGF	nerve growth factor
22871	NLGN1	neuroligin 1
23057	NMNAT2	nicotinamide nucleotide adenylyltransferase 2
4862	NPAS2	neuronal PAS domain protein 2
64067	NPAS3	neuronal PAS domain protein 3
4883	NPR3	natriuretic peptide receptor 3
4852	NPY	neuropeptide Y
9572	NR1D1	nuclear receptor subfamily 1 group D member 1
2908	NR3C1	nuclear receptor subfamily 3 group C member 1
4306	NR3C2	nuclear receptor subfamily 3 group C member 2
3164	NR4A1	nuclear receptor subfamily 4 group A member 1
4929	NR4A2	nuclear receptor subfamily 4 group A member 2
3084	NRG1	neuregulin 1
4900	NRGN	neurogranin
22978	NT5C2	5'-nucleotidase, cytosolic II
4908	NTF3	neurotrophin 3
50863	NTM	neurotrimin
4915	NTRK2	neurotrophic receptor tyrosine kinase 2
4916	NTRK3	neurotrophic receptor tyrosine kinase 3
4931	NVL	nuclear VCP-like
4939	OAS2	2'-5'-oligoadenylate synthetase 2
4988	OPRM1	polybromo 1
119765	OR4B1	olfactory receptor family 4 subfamily B member 1
5020	OXT	oxytocin/neurophysin I prepropeptide
5021	OXTR	oxytocin receptor
5027	P2RX7	purinergic receptor P2X 7
5071	PARK2	parkin RBR E3 ubiquitin protein ligase
54625	PARP14	poly(ADP-ribose) polymerase family member 14
5074	PAWR	pro-apoptotic WT1 regulator
55193	PBRM1	polybromo 1
27445	PCLO	piccolo presynaptic cytomatrix protein
5116	PCNT	pericentrin
50940	PDE11A	phosphodiesterase 11A
5137	PDE1C	phosphodiesterase 1C
5138	PDE2A	phosphodiesterase 2A
5142	PDE4B	phosphodiesterase 4B
8654	PDE5A	phosphodiesterase 5A
5146	PDE6C	phosphodiesterase 6C
10611	PDLIM5	PDZ and LIM domain 5
5173	PDYN	prodynorphin
8682	PEA15	proliferation and apoptosis adaptor protein 15
5824	PEX19	peroxisomal biogenesis factor 19
5209	PFKFB3	6-phosphofructo-2-kinase/fructose-2,6-biphosphatase 3
84547	PGBD1	piggyBac transposable element derived 1
116154	PHACTR3	phosphatase and actin regulator 3
65018	PINK1	PTEN induced kinase 1
23236	PLCB1	phospholipase C beta 1
5337	PLD1	phospholipase D1
5340	PLG	plasminogen
5443	POMC	proopiomelanocortin
5444	PON1	paraoxonase 1
5453	POU3F1	POU class 3 homeobox 1
145270	PRIMA1	proline rich membrane anchor 1
51422	PRKAG2	protein kinase AMP-activated non-catalytic subunit gamma 2
5579	PRKCB	protein kinase C beta
5582	PRKCG	protein kinase C gamma
60675	PROK2	prokineticin 2
128674	PROKR2	prokineticin receptor 2
8842	PROM1	prominin 1
5692	PSMB4	proteasome subunit beta 4
5700	PSMC1	proteasome 26S subunit, ATPase 1
5702	PSMC3	proteasome 26S subunit, ATPase 3
5715	PSMD9	proteasome 26S subunit, non-ATPase 9
5743	PTGS2	prostaglandin-endoperoxide synthase 2
5798	PTPRN	protein tyrosine phosphatase, receptor type N
5801	PTPRR	protein tyrosine phosphatase, receptor type R
5806	PTX3	pentraxin 3
9444	QKI	QKI, KH domain containing RNA binding
9771	RAPGEF5	Rap guanine nucleotide exchange factor 5
65059	RAPH1	Ras association (RalGDS/AF-6) and pleckstrin homology domains 1
5913	RAPSN	receptor associated protein of the synapse
7905	REEP5	receptor accessory protein 5
5649	RELN	reelin
5978	REST	RE1 silencing transcription factor
56963	RGMA	repulsive guidance molecule BMP co-receptor a
51458	RHCG	Rh family C glycoprotein
63891	RNF123	ring finger protein 123
10193	RNF41	ring finger protein 41
79897	RPP21	ribonuclease P/MRP subunit p21
6198	RPS6KB1	ribosomal protein S6 kinase B1
6281	S100A10	S100 calcium binding protein A10
6285	S100B	S100 calcium binding protein B
6303	SAT1	spermidine/spermine N1-acetyltransferase 1
9632	SEC24C	SEC24 homolog C, COPII coat complex component
9037	SEMA5A	semaphorin 5A
5054	SERPINE1	serpin family E member 1
6446	SGK1	serum/glucocorticoid regulated kinase 1
53358	SHC3	SHC adaptor protein 3
10280	SIGMAR1	sigma non-opioid intracellular receptor 1
23411	SIRT1	sirtuin 1
57084	SLC17A6	solute carrier family 17 member 6
6506	SLC1A2	solute carrier family 1 member 2
6509	SLC1A4	solute carrier family 1 member 4
6511	SLC1A6	solute carrier family 1 member 6
89874	SLC25A21	solute carrier family 25 member 21
55315	SLC29A3	solute carrier family 29 member 3
206358	SLC36A1	solute carrier family 36 member 1
91252	SLC39A13	solute carrier family 39 member 13
60482	SLC5A7	solute carrier family 5 member 7
6529	SLC6A1	solute carrier family 6 member 1
6540	SLC6A13	solute carrier family 6 member 13
55117	SLC6A15	solute carrier family 6 member 15
6530	SLC6A2	solute carrier family 6 member 2
6531	SLC6A3	solute carrier family 6 member 3
6532	SLC6A4	solute carrier family 6 member 4
28232	SLCO3A1	solute carrier organic anion transporter family member 3A1
6586	SLIT3	slit guidance ligand 3
9887	SMG7	SMG7, nonsense mediated mRNA decay factor
440957	SMIM4	small integral membrane protein 4
6616	SNAP25	synaptosome associated protein 25
692089	SNORD19	small nucleolar RNA, C/D box 19
692109	SNORD69	small nucleolar RNA, C/D box 69
6648	SOD2	superoxide dismutase 2
6662	SOX9	SRY-box transcription factor 9
6671	SP4	Sp4 transcription factor
6688	SPI1	Spi-1 proto-oncogene
51593	SRRT	serrate, RNA effector molecule
6750	SST	somatostatin
6755	SSTR5	somatostatin receptor 5
6772	STAT1	signal transducer and activator of transcription 1
8576	STK16	serine/threonine kinase 16
9899	SV2B	synaptic vesicle glycoprotein 2B
6856	SYPL1	synaptophysin like 1
6863	TAC1	tachykinin precursor 1
6886	TAL1	TAL bHLH transcription factor 1, erythroid differentiation factor
161514	TBC1D21	TBC1 domain family member 21
30009	TBX21	T-box 21
6999	TDO2	tryptophan 2,3-dioxygenase
7008	TEF	TEF, PAR bZIP transcription factor
7015	TERT	telomerase reverse transcriptase
7024	TFCP2	transcription factor CP2
7040	TGFB1	transforming growth factor beta 1
7054	TH	tyrosine hydroxylase
51284	TLR7	toll like receptor 7
7124	TNF	tumor necrosis factor
10452	TOMM40	translocase of outer mitochondrial membrane 40
7157	TP53	tumor protein p53
7166	TPH1	tryptophan hydroxylase 1
121278	TPH2	tryptophan hydroxylase 2
10107	TRIM10	tripartite motif containing 10
7726	TRIM26	tripartite motif containing 26
56658	TRIM39	tripartite motif containing 39
7257	TSNAX	translin associated factor X
100303453	TSNAX-DISC1	TSNAX-DISC1 readthrough (NMD candidate)
7297	TYK2	tyrosine kinase 2
114131	UCN3	urocortin 3
10941	UGT2A1	UDP glucuronosyltransferase family 2 member A1 complex locus
574537	UGT2A2	UDP glucuronosyltransferase family 2 member A2
7363	UGT2B4	UDP glucuronosyltransferase family 2 member B4
23025	UNC13A	unc-13 homolog A
64854	USP46	ubiquitin specific peptidase 46
6844	VAMP2	vesicle associated membrane protein 2
1462	VCAN	versican
7422	VEGFA	vascular endothelial growth factor A
245806	VGLL2	vestigial like family member 2
9686	VGLL4	vestigial like family member 4
7432	VIP	vasoactive intestinal peptide
7434	VIPR2	vasoactive intestinal peptide receptor 2
26276	VPS33B	VPS33B, late endosome and lysosome associated
23355	VPS8	VPS8, CORVET complex subunit
80232	WDR26	WD repeat domain 26
80335	WDR82	WD repeat domain 82
7498	XDH	xanthine dehydrogenase
7528	YY1	YY1 transcription factor
7704	ZBTB16	zinc finger and BTB domain containing 16
80778	ZNF34	zinc finger protein 34
91752	ZNF804A	zinc finger protein 804A
9753	ZSCAN12	zinc finger and SCAN domain containing 12

## Sheet: Table S3
Table S3. The GO biological processes significantly enriched in the 77 shared genes between AD and MDD
GO Biological Process Terms		size	overlap	P-value	FDR	genes
GO:0050890	cognition	283	18	3.11×10-15	1.46×10-12	APOE,BDNF,CNTNAP2,COMT,CRH,DBH,DLG4,GRIN2B,HIF1A,HTR2A,NGF,NTF3,NTRK2,PTGS2,RELN,S100B,SLC6A4,TNF
GO:0009636	response to toxic substance	499	22	3.44×10-15	1.46×10-12	APOE,CRH,DBH,DRD4,EIF2AK2,GRIN2B,HP,IL10,IL6,LEP,MAOB,MPO,PINK1,PON1,PTGS2,SIGMAR1,SIRT1,SLC6A3,SLC6A4,SOD2,SPI1,TNF
GO:0099177	regulation of trans-synaptic signaling	417	20	1.60×10-14	4.53×10-12	APOE,BCR,BDNF,CRH,DLG4,DRD4,GRIN2B,GSK3B,HTR2A,IL1B,LRP8,NGF,NTF3,NTRK2,PINK1,PTGS2,RELN,S100B,SLC6A4,TNF
GO:0072593	reactive oxygen species metabolic process	256	14	3.96×10-11	8.41×10-9	BCR,HIF1A,HP,IL10,IL1B,LEP,MAOB,MPO,PINK1,PTGS2,SOD2,TGFB1,TNF,TP53
GO:0046677	response to antibiotic	316	15	5.47×10-11	9.30×10-9	CRH,DBH,DRD4,GRIN2B,HP,IL10,IL6,LEP,MAOB,PINK1,SIGMAR1,SIRT1,SLC6A3,SPI1,TP53
GO:0050769	positive regulation of neurogenesis	447	17	7.89×10-11	9.87×10-9	APOE,BDNF,DISC1,DLG4,HIF1A,IL1B,IL6,LRP8,MAP3K13,NGF,NTRK2,RELN,SEMA5A,TGFB1,TNF,VEGFA,ZNF804A
GO:0070997	neuron death	325	15	8.13×10-11	9.87×10-9	APOE,BDNF,CCL2,GRIN2B,GSK3B,HIF1A,IL10,LRP1,NGF,NTF3,NTRK2,PINK1,SIGMAR1,SIRT1,SOD2
GO:0018212	peptidyl-tyrosine modification	389	16	9.74×10-11	1.04×10-8	ACE,BCR,BDNF,DLG4,EIF2AK2,HTR2A,IL6,LEP,LRP8,NTF3,NTRK2,RELN,TGFB1,TNF,TP53,VEGFA
GO:0051090	regulation of DNA-binding transcription factor activity	404	16	1.70×10-10	1.61×10-8	CDKN2A,CLOCK,EIF2AK2,ESR1,ESR2,IL10,IL1B,IL6,LRP8,MAP3K13,PINK1,RELN,SIRT1,TGFB1,TNF,VEGFA
GO:0090066	regulation of anatomical structure size	487	17	2.98×10-10	2.53×10-8	ACE,ADRB3,APOE,BDNF,DBH,GNB3,GSK3B,HTR2A,LEP,MAP2,MAP3K13,NGF,PTGS2,SEMA5A,SLC6A4,SOD2,VEGFA
GO:0007568	aging	303	14	3.68×10-10	2.84×10-8	ARNTL,CDKN2A,GHRHR,HTR2A,IL10,LEP,LRP1,MPO,PTGS2,SIRT1,SLC6A3,SOD2,TGFB1,TP53
GO:0048545	response to steroid hormone	388	15	9.55×10-10	6.76×10-8	ARNTL,CLOCK,CRH,ESR1,ESR2,GHRHR,IL10,IL6,MAOB,PTGS2,S100B,SIRT1,SST,TGFB1,TNF
GO:0015850	organic hydroxy compound transport	240	12	3.10×10-9	2.03×10-7	APOE,CRH,DRD4,HTR2A,LEP,LRP1,MAOB,PINK1,PON1,SIRT1,SLC6A3,SLC6A4
GO:0010876	lipid localization	365	14	4.11×10-9	2.49×10-7	ABCB1,ACE,APOE,CRH,DRD4,FTO,IL1B,IL6,LEP,LRP1,PON1,SIGMAR1,SIRT1,TNF
GO:0045926	negative regulation of growth	250	12	4.91×10-9	2.78×10-7	CDKN2A,ESR2,HIF1A,IL10,MAP2,MPO,SEMA5A,SIRT1,SLC6A4,TGFB1,TNF,TP53
GO:0048638	regulation of developmental growth	314	13	6.30×10-9	3.35×10-7	APOE,BDNF,FTO,GHRHR,GSK3B,LEP,MAP2,MAP3K13,NGF,SEMA5A,SLC6A3,SLC6A4,VEGFA
GO:0042445	hormone metabolic process	218	11	1.36×10-8	6.45×10-7	ACE,COMT,CRH,ESR1,GHRHR,GNB3,HIF1A,IL1B,LEP,NGF,TNF
GO:0001505	regulation of neurotransmitter levels	335	13	1.37×10-8	6.45×10-7	COMT,DBH,DRD4,GSK3B,HTR2A,IL10,IL1B,MAOA,MAOB,PTGS2,SLC6A3,SLC6A4,TNF
GO:0048511	rhythmic process	279	12	1.68×10-8	7.23×10-7	ARNTL,CLOCK,CRH,DRD4,ESR1,GHRHR,GSK3B,LEP,NTRK2,SIRT1,SLC6A4,TP53
GO:0003013	circulatory system process	480	15	1.70×10-8	7.23×10-7	ACE,ADRB3,APOE,BCR,CRH,DBH,GNB3,HTR2A,LEP,MTHFR,NPY,PTGS2,SLC6A4,SOD2,TGFB1
GO:0031667	response to nutrient levels	483	15	1.85×10-8	7.23×10-7	APOE,COMT,EIF2AK2,IL1B,LEP,MPO,MTHFR,NPY,PON1,PTGS2,SIRT1,SLC6A4,SST,TGFB1,TP53
GO:0062012	regulation of small molecule metabolic process	344	13	1.87×10-8	7.23×10-7	APOE,COMT,GNB3,GSK3B,HIF1A,HTR2A,IL1B,LEP,PINK1,PTGS2,SIRT1,TGFB1,TNF
GO:0060627	regulation of vesicle-mediated transport	499	15	2.85×10-8	1.05×10-6	APOE,BCR,CCL2,DLG4,DRD4,GSK3B,HTR2A,IL1B,LRP1,MAP2,NTF3,PINK1,TGFB1,TNF,VEGFA
GO:0043112	receptor metabolic process	183	10	3.06×10-8	1.09×10-6	APOE,DLG4,DRD4,HIF1A,IL10,LRP1,NTF3,TGFB1,TNF,VEGFA
GO:0006979	response to oxidative stress	431	14	3.36×10-8	1.14×10-6	APOE,ARNTL,HIF1A,HP,IL10,IL6,MPO,PINK1,PTGS2,SIGMAR1,SIRT1,SOD2,TNF,TP53
GO:1904951	positive regulation of establishment of protein localization	437	14	4.00×10-8	1.26×10-6	CRH,GSK3B,HIF1A,IL10,IL1B,IL33,IL6,LEP,LRP1,PINK1,PTGS2,TGFB1,TNF,TP53
GO:0051098	regulation of binding	367	13	4.02×10-8	1.26×10-6	ACE,ADRB3,APOE,BDNF,CYP2D6,DISC1,GSK3B,IL10,LRP1,MAP2,NGF,PON1,TGFB1
GO:0030900	forebrain development	375	13	5.17×10-8	1.52×10-6	CNTNAP2,CRH,GHRHR,GSK3B,HIF1A,HTR6,LRP1,LRP8,NPY,NTRK2,RELN,SEMA5A,SLC6A3
GO:0051235	maintenance of location	309	12	5.18×10-8	1.52×10-6	APOE,ATP7B,FTO,HTR2A,IL10,IL1B,IL6,LEP,PINK1,SIRT1,TGFB1,TNF
GO:0051051	negative regulation of transport	458	14	7.16×10-8	2.03×10-6	BCR,COMT,CRH,DLG4,DRD4,HTR2A,IL10,IL1B,IL33,LEP,MAOB,PTGS2,TGFB1,TNF
GO:0022604	regulation of cell morphogenesis	473	14	1.07×10-7	2.89×10-6	APOE,BDNF,CCL2,DLG4,GSK3B,LRP8,MAP2,MAP3K13,NGF,NTRK2,RELN,S100B,SEMA5A,VEGFA
GO:0010975	regulation of neuron projection development	475	14	1.12×10-7	2.89×10-6	APOE,BDNF,DLG4,GSK3B,LRP1,LRP8,MAP2,MAP3K13,NGF,NTRK2,RELN,SEMA5A,VEGFA,ZNF804A
GO:0045444	fat cell differentiation	210	10	1.12×10-7	2.89×10-6	ARNTL,FTO,GNB3,HTR2A,IL6,LEP,PTGS2,SIRT1,TGFB1,TNF
GO:0032602	chemokine production	79	7	1.53×10-7	3.82×10-6	EIF2AK2,HIF1A,IL10,IL1B,IL33,IL6,TNF
GO:0048017	inositol lipid-mediated signaling	165	9	1.60×10-7	3.89×10-6	HTR2A,LEP,NGF,NTF3,NTRK2,PLD1,RELN,SIRT1,TNF
GO:0035690	cellular response to drug	349	12	1.95×10-7	4.60×10-6	CRH,IL10,IL1B,IL6,PINK1,PTGS2,SIGMAR1,SIRT1,SPI1,TGFB1,TNF,TP53
GO:1901615	organic hydroxy compound metabolic process	500	14	2.10×10-7	4.69×10-6	APOE,COMT,DBH,DRD4,GNB3,HIF1A,IL1B,LEP,MAOA,MAOB,PON1,SIRT1,SLC6A3,TNF
GO:0060560	developmental growth involved in morphogenesis	225	10	2.14×10-7	4.69×10-6	APOE,BDNF,ESR1,GSK3B,MAP2,MAP3K13,NGF,SEMA5A,TGFB1,VEGFA
GO:0106027	neuron projection organization	83	7	2.15×10-7	4.69×10-6	APOE,DLG4,GRIN2B,GSK3B,LRP8,RELN,ZNF804A
GO:0097305	response to alcohol	231	10	2.73×10-7	5.72×10-6	CRH,DBH,DRD4,GRIN2B,LEP,LRP8,MAOB,SLC6A3,SPI1,TGFB1
GO:0032103	positive regulation of response to external stimulus	293	11	2.76×10-7	5.72×10-6	CLOCK,IL1B,IL33,IL6,NPY,NTF3,PTGS2,SEMA5A,TGFB1,TNF,VEGFA
GO:0043491	protein kinase B signaling	232	10	2.84×10-7	5.74×10-6	CCL2,ESR1,IL1B,LEP,NTRK2,PINK1,SEMA5A,SIRT1,TGFB1,TNF
GO:0015844	monoamine transport	88	7	3.22×10-7	6.37×10-6	CRH,DRD4,HTR2A,MAOB,PINK1,SLC6A3,SLC6A4
GO:0051341	regulation of oxidoreductase activity	90	7	3.76×10-7	7.27×10-6	APOE,DAOA,HIF1A,HP,IL1B,LEP,TNF
GO:0008202	steroid metabolic process	307	11	4.40×10-7	8.30×10-6	APOE,COMT,CRH,CYP2D6,ESR1,GNB3,IL1B,LEP,PON1,SIRT1,TNF
GO:0042737	drug catabolic process	136	8	4.59×10-7	8.49×10-6	COMT,CYP2D6,DBH,HP,MAOA,MAOB,MPO,SLC6A3
GO:0001963	synaptic transmission, dopaminergic	31	5	4.77×10-7	8.63×10-6	CRH,DRD4,PINK1,PTGS2,SLC6A4
GO:0002791	regulation of peptide secretion	463	13	5.85×10-7	1.04×10-5	ARNTL,CLOCK,CRH,DRD4,GHRHR,HIF1A,IL10,IL1B,IL33,IL6,LEP,TGFB1,TNF
GO:0016049	cell growth	473	13	7.45×10-7	1.28×10-5	APOE,BDNF,CDKN2A,ESR2,GSK3B,MAP2,MAP3K13,NGF,SEMA5A,SIRT1,TGFB1,TP53,VEGFA
GO:0043270	positive regulation of ion transport	258	10	7.53×10-7	1.28×10-5	ABCB1,APOE,CCL2,CRH,DRD4,IL1B,LEP,PINK1,RELN,SLC6A4
GO:0010573	vascular endothelial growth factor production	34	5	7.72×10-7	1.29×10-5	HIF1A,IL1B,IL6,PTGS2,TGFB1
GO:0002237	response to molecule of bacterial origin	330	11	8.97×10-7	1.47×10-5	BCR,CCL2,COMT,IL10,IL1B,IL6,MAOB,MPO,PTGS2,TGFB1,TNF
GO:0042063	gliogenesis	265	10	9.61×10-7	1.54×10-5	CCL2,IL1B,IL33,IL6,LRP1,NTRK2,RELN,S100B,TGFB1,TNF
GO:0051047	positive regulation of secretion	406	12	9.76×10-7	1.54×10-5	CRH,GHRHR,HIF1A,IL10,IL1B,IL33,IL6,LEP,PINK1,SLC6A4,TGFB1,TNF
GO:0070482	response to oxygen levels	337	11	1.10×10-6	1.70×10-5	HIF1A,LEP,MTHFR,PINK1,PTGS2,S100B,SIRT1,SLC6A4,TGFB1,TP53,VEGFA
GO:0017038	protein import	211	9	1.27×10-6	1.93×10-5	APOE,ARNTL,HSPA4,LEP,PTGS2,SIRT1,TGFB1,TNF,TOMM40
GO:0071900	regulation of protein serine/threonine kinase activity	497	13	1.30×10-6	1.93×10-5	APOE,CDKN2A,DRD4,EIF2AK2,HTR2A,IL1B,MAP3K13,NGF,NTF3,SIRT1,TGFB1,TNF,VEGFA
GO:0072089	stem cell proliferation	109	7	1.39×10-6	2.04×10-5	ABCB1,ACE,DISC1,EIF2AK2,HIF1A,TGFB1,VEGFA
GO:0031929	TOR signaling	111	7	1.57×10-6	2.26×10-5	ARNTL,HIF1A,HTR6,LEP,PINK1,RELN,SIRT1
GO:0015696	ammonium transport	112	7	1.67×10-6	2.33×10-5	CRH,DRD4,HTR2A,MAOB,PINK1,SLC6A3,SLC6A4
GO:0044706	multi-multicellular organism process	218	9	1.67×10-6	2.33×10-5	ARNTL,COMT,CRH,ESR1,IL1B,LEP,PTGS2,SLC6A4,TGFB1
GO:0050803	regulation of synapse structure or activity	221	9	1.87×10-6	2.56×10-5	APOE,BDNF,GRIN2B,IL10,LRP8,NTRK2,RELN,TNF,ZNF804A
GO:0071216	cellular response to biotic stimulus	222	9	1.94×10-6	2.62×10-5	BCR,CCL2,GSK3B,IL10,IL1B,IL6,TGFB1,TNF,TP53
GO:0006898	receptor-mediated endocytosis	287	10	1.98×10-6	2.62×10-5	ADRB3,APOE,DLG4,DRD4,HP,LRP1,LRP8,NTF3,PGBD1,VEGFA
GO:0033555	multicellular organismal response to stress	74	6	2.10×10-6	2.75×10-5	APOE,COMT,CRH,DBH,DRD4,RELN
GO:0050727	regulation of inflammatory response	361	11	2.15×10-6	2.78×10-5	APOE,BCR,CLOCK,ESR1,IL10,IL1B,IL33,IL6,LEP,PTGS2,TNF
GO:0031346	positive regulation of cell projection organization	365	11	2.40×10-6	3.04×10-5	APOE,BDNF,DLG4,LRP8,MAP3K13,NGF,NTRK2,RELN,SEMA5A,VEGFA,ZNF804A
GO:0051961	negative regulation of nervous system development	297	10	2.69×10-6	3.36×10-5	APOE,GSK3B,IL1B,IL6,LRP1,MAP2,SEMA5A,SLC6A4,TGFB1,TNF
GO:0050673	epithelial cell proliferation	372	11	2.88×10-6	3.55×10-5	APOE,CCL2,ESR1,HIF1A,IL10,LEP,SEMA5A,SIRT1,TGFB1,TNF,VEGFA
GO:0061614	pri-miRNA transcription by RNA polymerase II	45	5	3.24×10-6	3.94×10-5	HIF1A,IL10,SPI1,TGFB1,TP53
GO:0018209	peptidyl-serine modification	305	10	3.41×10-6	4.08×10-5	GSK3B,IL6,MAP3K13,NTF3,NTRK2,PINK1,PTGS2,TGFB1,TNF,VEGFA
GO:0050808	synapse organization	385	11	4.00×10-6	4.73×10-5	APOE,BDNF,DLG2,DLG4,GRIN2B,IL10,LRP8,NTRK2,RELN,TNF,ZNF804A
GO:0035270	endocrine system development	128	7	4.08×10-6	4.75×10-5	ARNTL,CLOCK,CRH,GHRHR,GSK3B,IL6,SLC6A3
GO:1901342	regulation of vasculature development	313	10	4.29×10-6	4.92×10-5	HIF1A,IL10,IL1B,IL6,LEP,PTGS2,SEMA5A,SIRT1,SOD2,VEGFA
GO:0150076	neuroinflammatory response	48	5	4.49×10-6	5.09×10-5	IL1B,IL33,IL6,LRP1,TNF
GO:0010721	negative regulation of cell development	319	10	5.07×10-6	5.67×10-5	APOE,GSK3B,IL1B,IL6,LRP1,MAP2,SEMA5A,SLC6A4,TGFB1,TNF
GO:0032147	activation of protein kinase activity	321	10	5.36×10-6	5.92×10-5	DRD4,EIF2AK2,IL1B,LEP,MAP3K13,NGF,NTF3,PINK1,TNF,VEGFA
GO:0009308	amine metabolic process	88	6	5.81×10-6	6.33×10-5	COMT,DBH,DRD4,MAOA,MAOB,SLC6A3
GO:0009896	positive regulation of catabolic process	409	11	7.12×10-6	7.61×10-5	APOE,FTO,GSK3B,HIF1A,HTR2A,IL1B,IL33,LRP1,PINK1,SIRT1,TNF
GO:0001101	response to acid chemical	332	10	7.21×10-6	7.61×10-5	LEP,MTHFR,NTRK2,PINK1,PON1,PTGS2,SLC6A4,SST,TNF,VEGFA
GO:2000147	positive regulation of cell motility	493	12	7.25×10-6	7.61×10-5	HIF1A,IL1B,IL6,NTF3,PTGS2,RELN,SEMA5A,SIRT1,SOD2,TGFB1,TNF,VEGFA
GO:0060191	regulation of lipase activity	94	6	8.52×10-6	8.83×10-5	BDNF,ESR1,HTR2A,LRP1,NTF3,NTRK2
GO:0043954	cellular component maintenance	55	5	8.88×10-6	9.05×10-5	APOE,DLG2,GRIN2B,MTHFR,ZNF804A
GO:0050900	leukocyte migration	419	11	8.95×10-6	9.05×10-5	BCR,CCL2,DBH,IL10,IL1B,IL33,IL6,LEP,TGFB1,TNF,VEGFA
GO:0033619	membrane protein proteolysis	59	5	1.26×10-5	1.26×10-4	APOE,IL10,IL1B,TGFB1,TNF
GO:0048771	tissue remodeling	154	7	1.38×10-5	1.36×10-4	ACE,BCR,DBH,HIF1A,IL6,LEP,TGFB1
GO:0071887	leukocyte apoptotic process	107	6	1.79×10-5	1.75×10-4	CDKN2A,HIF1A,IL10,IL6,SIRT1,TP53
GO:0006109	regulation of carbohydrate metabolic process	161	7	1.84×10-5	1.77×10-4	GNB3,GSK3B,HIF1A,HTR2A,LEP,SIRT1,TGFB1
GO:0046777	protein autophosphorylation	225	8	1.95×10-5	1.86×10-4	ACE,BCR,EIF2AK2,GSK3B,MAP3K13,NTRK2,PINK1,VEGFA
GO:0023061	signal release	456	11	1.97×10-5	1.86×10-4	ARNTL,CLOCK,CRH,GHRHR,GSK3B,HIF1A,HTR2A,IL1B,IL6,LEP,TNF
GO:0050795	regulation of behavior	65	5	2.03×10-5	1.89×10-4	APOE,CRH,GHRHR,GNB3,RELN
GO:2001233	regulation of apoptotic signaling pathway	385	10	2.60×10-5	2.38×10-4	DBH,GSK3B,HIF1A,IL1B,PINK1,PTGS2,SIRT1,SOD2,TNF,TP53
GO:0048871	multicellular organismal homeostasis	470	11	2.61×10-5	2.38×10-4	ADRB3,ARNTL,DBH,FTO,HTR2A,IL1B,IL6,LEP,PTGS2,TNF,VEGFA
GO:0009755	hormone-mediated signaling pathway	237	8	2.83×10-5	2.56×10-4	ARNTL,CLOCK,CRH,ESR1,ESR2,GHRHR,SIRT1,SST
GO:1903829	positive regulation of cellular protein localization	317	9	3.41×10-5	3.05×10-4	GSK3B,IL1B,LEP,LRP1,PINK1,PTGS2,TGFB1,TNF,TP53
GO:0061564	axon development	490	11	3.82×10-5	3.38×10-4	APOE,BDNF,GSK3B,MAP2,MAP3K13,NGF,NTRK2,RELN,S100B,SEMA5A,VEGFA
GO:0009914	hormone transport	322	9	3.85×10-5	3.38×10-4	ARNTL,CLOCK,CRH,GHRHR,HIF1A,IL1B,IL6,LEP,TNF
GO:0033002	muscle cell proliferation	182	7	4.04×10-5	3.50×10-4	COMT,IL10,IL6,PTGS2,SOD2,TNF,VIPR2
GO:0045927	positive regulation of growth	250	8	4.13×10-5	3.55×10-4	BDNF,GHRHR,LEP,MAP3K13,NGF,SEMA5A,SLC6A3,VEGFA
GO:0032355	response to estradiol	126	6	4.53×10-5	3.85×10-4	ESR1,IL10,LEP,PTGS2,SLC6A4,TGFB1
GO:0038179	neurotrophin signaling pathway	39	4	4.60×10-5	3.87×10-4	BDNF,NGF,NTF3,NTRK2
GO:0001819	positive regulation of cytokine production	418	10	5.22×10-5	4.35×10-4	EIF2AK2,HIF1A,IL10,IL1B,IL33,IL6,LEP,PTGS2,TGFB1,TNF
GO:0002440	production of molecular mediator of immune response	190	7	5.31×10-5	4.38×10-4	IL10,IL1B,IL33,IL6,SIRT1,TGFB1,TNF
GO:0032635	interleukin-6 production	130	6	5.39×10-5	4.41×10-4	IL10,IL1B,IL33,IL6,LEP,TNF
GO:0032386	regulation of intracellular transport	422	10	5.65×10-5	4.58×10-4	GSK3B,HTR2A,IL1B,LEP,MAP2,PINK1,PTGS2,SIRT1,TGFB1,TP53
GO:0045862	positive regulation of proteolysis	343	9	6.29×10-5	5.04×10-4	APOE,GRIN2B,GSK3B,IL1B,IL33,NGF,PINK1,SIRT1,TNF
GO:0097164	ammonium ion metabolic process	199	7	7.11×10-5	5.62×10-4	COMT,DBH,DRD4,MAOA,MAOB,PON1,SLC6A3
GO:0048732	gland development	434	10	7.14×10-5	5.62×10-4	ATP7B,CRH,ESR1,GHRHR,HIF1A,IL10,SLC6A3,TGFB1,TNF,VEGFA
GO:0021700	developmental maturation	273	8	7.68×10-5	5.99×10-4	CNTNAP2,DLG4,GHRHR,HIF1A,LEP,MAP3K13,RELN,VEGFA
GO:1901571	fatty acid derivative transport	45	4	8.14×10-5	6.29×10-4	ACE,DRD4,IL1B,LEP
GO:0051169	nuclear transport	356	9	8.36×10-5	6.40×10-4	ARNTL,GSK3B,IL1B,LEP,PTGS2,SIRT1,TGFB1,TNF,TP53
GO:0030534	adult behavior	141	6	8.48×10-5	6.43×10-4	CNTNAP2,DBH,DRD4,HTR2A,LEP,NPY
GO:0002064	epithelial cell development	206	7	8.84×10-5	6.65×10-4	ARNTL,CLOCK,ESR1,GSK3B,HIF1A,IL1B,TNF
GO:0043254	regulation of protein complex assembly	447	10	9.13×10-5	6.80×10-4	APOE,EIF2AK2,ESR1,GSK3B,MAP2,PINK1,TGFB1,TNF,TP53,VEGFA
GO:0007215	glutamate receptor signaling pathway	90	5	9.75×10-5	7.21×10-4	CRH,DLG4,GRIN2B,PINK1,RELN
GO:0051668	localization within membrane	146	6	1.03×10-4	7.53×10-4	APOE,DLG2,DLG4,DRD4,RELN,TGFB1
GO:0042176	regulation of protein catabolic process	370	9	1.12×10-4	8.15×10-4	APOE,ARNTL,GSK3B,IL10,IL1B,IL33,LRP1,PINK1,TNF
GO:2001023	regulation of response to drug	93	5	1.14×10-4	8.21×10-4	CRH,DRD4,HTR2A,IL10,PINK1
GO:0097191	extrinsic apoptotic signaling pathway	220	7	1.33×10-4	9.51×10-4	DBH,GSK3B,IL1B,IL33,NGF,TGFB1,TNF
GO:0019216	regulation of lipid metabolic process	382	9	1.43×10-4	1.01×10-3	APOE,GNB3,HTR2A,IL1B,LEP,PTGS2,SIRT1,TGFB1,TNF
GO:0098542	defense response to other organism	473	10	1.45×10-4	1.02×10-3	EIF2AK2,HP,IL10,IL1B,IL33,IL6,MPO,MX1,TGFB1,TNF
GO:0009743	response to carbohydrate	225	7	1.53×10-4	1.06×10-3	CRH,GHRHR,HIF1A,IL1B,LEP,PTGS2,TGFB1
GO:1904019	epithelial cell apoptotic process	99	5	1.53×10-4	1.06×10-3	CCL2,IL10,IL6,SEMA5A,TNF
GO:1990089	response to nerve growth factor	53	4	1.55×10-4	1.06×10-3	BDNF,NGF,NTF3,NTRK2
GO:0015837	amine transport	101	5	1.68×10-4	1.14×10-3	CRH,DRD4,HTR2A,LEP,PINK1
GO:0045785	positive regulation of cell adhesion	392	9	1.73×10-4	1.17×10-3	CCL2,GSK3B,IL10,IL1B,IL6,LEP,TGFB1,TNF,VEGFA
GO:0099601	regulation of neurotransmitter receptor activity	55	4	1.79×10-4	1.20×10-3	CRH,DLG4,PINK1,RELN
GO:0001525	angiogenesis	487	10	1.84×10-4	1.21×10-3	CCL2,HIF1A,IL10,IL1B,IL6,LEP,PTGS2,SEMA5A,SIRT1,VEGFA
GO:1901652	response to peptide	487	10	1.84×10-4	1.21×10-3	GHRHR,GSK3B,IL10,IL1B,LEP,LRP1,PTGS2,SIRT1,TGFB1,TP53
GO:0019233	sensory perception of pain	103	5	1.84×10-4	1.21×10-3	COMT,DLG2,HTR2A,IL10,PTGS2
GO:0006925	inflammatory cell apoptotic process	22	3	1.87×10-4	1.21×10-3	CDKN2A,IL6,SIRT1
GO:1902532	negative regulation of intracellular signal transduction	495	10	2.10×10-4	1.35×10-3	APOE,ARNTL,ESR1,GSK3B,HIF1A,IL1B,PINK1,PTGS2,SIRT1,SOD2
GO:0006909	phagocytosis	238	7	2.16×10-4	1.37×10-3	BCR,CCL2,IL1B,LEP,LRP1,TGFB1,TNF
GO:0043543	protein acylation	238	7	2.16×10-4	1.37×10-3	ARNTL,CLOCK,GSK3B,IL1B,SIRT1,SPI1,TGFB1
GO:0099565	chemical synaptic transmission, postsynaptic	107	5	2.21×10-4	1.39×10-3	DLG4,DRD4,GRIN2B,GSK3B,RELN
GO:0046717	acid secretion	110	5	2.51×10-4	1.57×10-3	ACE,DRD4,IL1B,LEP,NTRK2
GO:0032409	regulation of transporter activity	247	7	2.71×10-4	1.68×10-3	ABCB1,CRH,DLG4,DRD4,PINK1,PON1,RELN
GO:0009299	mRNA transcription	25	3	2.76×10-4	1.70×10-3	HIF1A,TFCP2,TP53
GO:0071496	cellular response to external stimulus	330	8	2.82×10-4	1.73×10-3	COMT,EIF2AK2,IL1B,LEP,PTGS2,SIRT1,TGFB1,TP53
GO:0007187	G protein-coupled receptor signaling pathway, coupled to cyclic nucleotide second messenger	250	7	2.92×10-4	1.77×10-3	ADRB3,CCL2,DRD4,GHRHR,HTR2A,HTR6,NPY
GO:0051346	negative regulation of hydrolase activity	431	9	3.50×10-4	2.11×10-3	DLG2,GSK3B,MAP2,NGF,PTGS2,SIRT1,TNF,TP53,VEGFA
GO:0006720	isoprenoid metabolic process	119	5	3.61×10-4	2.16×10-3	APOE,CRH,CYP2D6,LRP1,LRP8
GO:0001773	myeloid dendritic cell activation	29	3	4.31×10-4	2.54×10-3	IL10,SPI1,TGFB1
GO:0034367	protein-containing complex remodeling	29	3	4.31×10-4	2.54×10-3	APOE,MPO,PON1
GO:0034504	protein localization to nucleus	267	7	4.34×10-4	2.54×10-3	ARNTL,GSK3B,LEP,PTGS2,SIRT1,TGFB1,TNF
GO:0006836	neurotransmitter transport	268	7	4.44×10-4	2.58×10-3	CRH,DRD4,GSK3B,HTR2A,MAOB,SLC6A3,SLC6A4
GO:0032637	interleukin-8 production	71	4	4.80×10-4	2.78×10-3	IL10,IL1B,LEP,TNF
GO:0031644	regulation of neurological system process	128	5	5.05×10-4	2.87×10-3	COMT,DLG4,IL10,RELN,S100B
GO:0001763	morphogenesis of a branching structure	196	6	5.05×10-4	2.87×10-3	ESR1,IL10,MAP3K13,TGFB1,TNF,VEGFA
GO:2001057	reactive nitrogen species metabolic process	72	4	5.06×10-4	2.87×10-3	IL10,IL1B,PTGS2,TNF
GO:0007626	locomotory behavior	197	6	5.19×10-4	2.91×10-3	APOE,CRH,DBH,DRD4,GNB3,SLC6A3
GO:0002269	leukocyte activation involved in inflammatory response	31	3	5.27×10-4	2.91×10-3	IL33,IL6,TNF
GO:0007190	activation of adenylate cyclase activity	31	3	5.27×10-4	2.91×10-3	ADRB3,GHRHR,VIPR2
GO:0030431	sleep	31	3	5.27×10-4	2.91×10-3	CRH,GHRHR,HTR2A
GO:0043627	response to estrogen	73	4	5.34×10-4	2.93×10-3	COMT,CRH,ESR1,GHRHR
GO:0007422	peripheral nervous system development	74	4	5.62×10-4	3.06×10-3	BDNF,NGF,NTF3,NTRK2
GO:0070661	leukocyte proliferation	281	7	5.88×10-4	3.18×10-3	ACE,IL10,IL1B,IL33,IL6,LEP,TGFB1
GO:0072347	response to anesthetic	75	4	5.91×10-4	3.18×10-3	CRH,DRD4,HTR2A,SLC6A3
GO:0009410	response to xenobiotic stimulus	282	7	6.01×10-4	3.21×10-3	CRH,CYP2D6,DBH,DRD4,HTR2A,SLC6A3,TGFB1
GO:0090130	tissue migration	283	7	6.14×10-4	3.26×10-3	APOE,HIF1A,PTGS2,SEMA5A,SIRT1,TGFB1,VEGFA
GO:0006970	response to osmotic stress	76	4	6.22×10-4	3.28×10-3	ABCB1,PTGS2,SST,TNF
GO:0030522	intracellular receptor signaling pathway	284	7	6.26×10-4	3.29×10-3	ARNTL,CLOCK,ESR1,ESR2,GHRHR,LEP,SIRT1
GO:0033028	myeloid cell apoptotic process	33	3	6.35×10-4	3.30×10-3	CDKN2A,IL6,SIRT1
GO:0050920	regulation of chemotaxis	205	6	6.39×10-4	3.30×10-3	CCL2,IL6,NTF3,SEMA5A,TGFB1,VEGFA
GO:0097193	intrinsic apoptotic signaling pathway	285	7	6.40×10-4	3.30×10-3	HIF1A,PINK1,PTGS2,SIRT1,SOD2,TNF,TP53
GO:0031016	pancreas development	77	4	6.53×10-4	3.34×10-3	ARNTL,CLOCK,GSK3B,IL6
GO:0009612	response to mechanical stimulus	207	6	6.73×10-4	3.43×10-3	CNTNAP2,HTR2A,IL1B,MPO,PTGS2,TGFB1
GO:0051193	regulation of cofactor metabolic process	78	4	6.86×10-4	3.47×10-3	HIF1A,HP,HTR2A,PINK1
GO:0030856	regulation of epithelial cell differentiation	138	5	7.11×10-4	3.58×10-3	ARNTL,CLOCK,GSK3B,IL1B,TNF
GO:0042116	macrophage activation	79	4	7.20×10-4	3.60×10-3	IL10,IL33,IL6,TNF
GO:0002697	regulation of immune effector process	381	8	7.32×10-4	3.64×10-3	BCR,IL10,IL1B,IL33,IL6,LEP,TGFB1,TNF
GO:0071542	dopaminergic neuron differentiation	35	3	7.56×10-4	3.74×10-3	GSK3B,HIF1A,VEGFA
GO:0002694	regulation of leukocyte activation	481	9	7.71×10-4	3.79×10-3	BCR,CCL2,IL10,IL1B,IL33,IL6,LEP,TGFB1,TNF
GO:0042092	type 2 immune response	36	3	8.21×10-4	4.01×10-3	IL10,IL33,IL6
GO:0010608	posttranscriptional regulation of gene expression	486	9	8.30×10-4	4.03×10-3	ACE,EIF2AK2,ESR1,FTO,IL6,PINK1,TGFB1,TNF,TP53
GO:0061351	neural precursor cell proliferation	143	5	8.35×10-4	4.03×10-3	DISC1,HIF1A,SLC6A4,TGFB1,VEGFA
GO:0015893	drug transport	216	6	8.40×10-4	4.04×10-3	ABCB1,CRH,DRD4,HTR2A,PINK1,SLC6A3
GO:0051271	negative regulation of cellular component movement	301	7	8.82×10-4	4.21×10-3	APOE,BCR,CCL2,IL33,LRP1,SEMA5A,TGFB1
GO:0002209	behavioral defense response	37	3	8.91×10-4	4.23×10-3	APOE,CRH,DRD4
GO:0016358	dendrite development	219	6	9.03×10-4	4.26×10-3	APOE,DLG4,GSK3B,LRP8,MAP2,RELN
GO:0050886	endocrine process	84	4	9.06×10-4	4.26×10-3	ACE,CRH,IL1B,LEP
GO:0031098	stress-activated protein kinase signaling cascade	305	7	9.53×10-4	4.45×10-3	EIF2AK2,IL1B,LEP,MAP3K13,PINK1,TNF,VEGFA
GO:0007210	serotonin receptor signaling pathway	38	3	9.63×10-4	4.48×10-3	DRD4,HTR2A,HTR6
GO:0097696	STAT cascade	148	5	9.74×10-4	4.50×10-3	CCL2,IL6,LEP,TNF,VEGFA
GO:0016053	organic acid biosynthetic process	401	8	1.02×10-3	4.68×10-3	CYP2D6,HIF1A,HTR2A,IL1B,MTHFR,PTGS2,SIRT1,TGFB1
GO:0070555	response to interleukin-1	150	5	1.03×10-3	4.70×10-3	CCL2,HIF1A,IL1B,IL6,MTHFR
GO:1990845	adaptive thermogenesis	150	5	1.03×10-3	4.70×10-3	ADRB3,ARNTL,DBH,LEP,VEGFA
GO:0050867	positive regulation of cell activation	310	7	1.05×10-3	4.73×10-3	CCL2,IL10,IL1B,IL33,IL6,LEP,TGFB1
GO:0032102	negative regulation of response to external stimulus	312	7	1.09×10-3	4.89×10-3	APOE,BCR,CCL2,IL10,LEP,SEMA5A,SLC6A3
GO:0040013	negative regulation of locomotion	314	7	1.13×10-3	5.05×10-3	APOE,BCR,CCL2,IL33,LRP1,SEMA5A,TGFB1
GO:0002526	acute inflammatory response	154	5	1.16×10-3	5.17×10-3	HP,IL1B,IL6,PTGS2,TNF
GO:0035249	synaptic transmission, glutamatergic	90	4	1.17×10-3	5.17×10-3	HTR2A,PTGS2,RELN,TNF
GO:0044070	regulation of anion transport	90	4	1.17×10-3	5.17×10-3	ABCB1,APOE,IL1B,LEP
GO:0007159	leukocyte cell-cell adhesion	319	7	1.24×10-3	5.41×10-3	CCL2,IL10,IL1B,IL6,LEP,TGFB1,TNF
GO:0042391	regulation of membrane potential	414	8	1.25×10-3	5.45×10-3	CHRFAM7A,DLG4,DRD4,GRIN2B,GSK3B,NTRK2,PINK1,RELN
GO:0033500	carbohydrate homeostasis	234	6	1.27×10-3	5.51×10-3	CRH,DBH,GHRHR,HIF1A,LEP,SIRT1
GO:0002449	lymphocyte mediated immunity	238	6	1.39×10-3	5.98×10-3	IL10,IL1B,IL6,LEP,TGFB1,TNF
GO:0070371	ERK1 and ERK2 cascade	326	7	1.40×10-3	6.01×10-3	APOE,CCL2,HTR2A,IL1B,NTRK2,TGFB1,TNF
GO:0033044	regulation of chromosome organization	329	7	1.48×10-3	6.30×10-3	IL1B,MTHFR,PINK1,SIRT1,SPI1,TGFB1,VEGFA
GO:0031349	positive regulation of defense response	427	8	1.52×10-3	6.46×10-3	CLOCK,CRH,ESR1,IL1B,IL33,IL6,PTGS2,TNF
GO:0006984	ER-nucleus signaling pathway	45	3	1.58×10-3	6.68×10-3	CCL2,GSK3B,TP53
GO:0048872	homeostasis of number of cells	245	6	1.61×10-3	6.76×10-3	BCR,HIF1A,IL6,SPI1,TGFB1,VEGFA
GO:0019932	second-messenger-mediated signaling	433	8	1.66×10-3	6.96×10-3	ADRB3,APOE,CRH,GHRHR,GRIN2B,GSK3B,TNF,VEGFA
GO:0007631	feeding behavior	102	4	1.86×10-3	7.76×10-3	GNB3,LEP,NPY,NTRK2
GO:0031050	dsRNA processing	48	3	1.90×10-3	7.86×10-3	ESR1,TGFB1,TP53
GO:0071825	protein-lipid complex subunit organization	48	3	1.90×10-3	7.86×10-3	APOE,MPO,PON1
GO:0031345	negative regulation of cell projection organization	175	5	2.05×10-3	8.40×10-3	APOE,GRIN2B,LRP1,MAP2,SEMA5A
GO:0007249	I-kappaB kinase/NF-kappaB signaling	259	6	2.13×10-3	8.61×10-3	ESR1,IL1B,PINK1,S100B,SIRT1,TNF
GO:0072511	divalent inorganic cation transport	451	8	2.14×10-3	8.61×10-3	CCL2,CRH,DRD4,GRIN2B,HTR2A,NPY,PTGS2,TGFB1
GO:0032609	interferon-gamma production	106	4	2.14×10-3	8.61×10-3	IL10,IL1B,IL33,TNF
GO:0042107	cytokine metabolic process	106	4	2.14×10-3	8.61×10-3	IL10,IL1B,IL6,TNF
GO:1904950	negative regulation of establishment of protein localization	177	5	2.15×10-3	8.61×10-3	DRD4,IL10,IL1B,IL33,TNF
GO:0043279	response to alkaloid	107	4	2.22×10-3	8.85×10-3	CRH,DRD4,HTR2A,SLC6A3
GO:0010038	response to metal ion	356	7	2.31×10-3	9.17×10-3	ATP7B,DLG2,DLG4,HIF1A,MAOB,PTGS2,SLC6A3
GO:0002065	columnar/cuboidal epithelial cell differentiation	109	4	2.37×10-3	9.38×10-3	ARNTL,CLOCK,GSK3B,HIF1A
GO:0051348	negative regulation of transferase activity	266	6	2.43×10-3	9.56×10-3	APOE,CDKN2A,GSK3B,IL1B,SIRT1,TP53
GO:0048008	platelet-derived growth factor receptor signaling pathway	53	3	2.53×10-3	9.92×10-3	BCR,LRP1,VEGFA
GO:0098732	macromolecule deacylation	112	4	2.62×10-3	1.02×10-2	PINK1,SIRT1,TGFB1,VEGFA
GO:0051703	intraspecies interaction between organisms	54	3	2.67×10-3	1.04×10-2	CNTNAP2,DRD4,SLC6A4
GO:0016569	covalent chromatin modification	468	8	2.69×10-3	1.04×10-2	CLOCK,IL1B,MTHFR,PINK1,SIRT1,SPI1,TGFB1,VEGFA
GO:0002244	hematopoietic progenitor cell differentiation	113	4	2.71×10-3	1.04×10-2	ACE,EIF2AK2,SPI1,TGFB1
GO:0042303	molting cycle	113	4	2.71×10-3	1.04×10-2	ARNTL,CLOCK,PTGS2,TNF
GO:0043900	regulation of multi-organism process	367	7	2.74×10-3	1.04×10-2	APOE,EIF2AK2,IL10,IL1B,MPO,MX1,TNF
GO:0008637	apoptotic mitochondrial changes	116	4	2.97×10-3	1.13×10-2	GSK3B,PINK1,SOD2,TP53
GO:0009895	negative regulation of catabolic process	282	6	3.24×10-3	1.23×10-2	HP,IL10,IL1B,LEP,PINK1,TNF
GO:0034113	heterotypic cell-cell adhesion	58	3	3.27×10-3	1.23×10-2	IL10,IL1B,TNF
GO:0001667	ameboidal-type cell migration	381	7	3.37×10-3	1.26×10-2	APOE,HIF1A,PTGS2,SEMA5A,SIRT1,TGFB1,VEGFA
GO:0002250	adaptive immune response	382	7	3.42×10-3	1.27×10-2	IL10,IL1B,IL33,IL6,SIRT1,TGFB1,TNF
GO:0019058	viral life cycle	285	6	3.42×10-3	1.27×10-2	APOE,CCL2,EIF2AK2,HTR2A,MX1,TNF
GO:0022407	regulation of cell-cell adhesion	383	7	3.46×10-3	1.28×10-2	CCL2,IL10,IL1B,IL6,LEP,TGFB1,TNF
GO:0060326	cell chemotaxis	289	6	3.66×10-3	1.35×10-2	CCL2,IL10,IL1B,IL6,SEMA5A,VEGFA
GO:0009266	response to temperature stimulus	201	5	3.72×10-3	1.36×10-2	GSK3B,HTR2A,PTGS2,SIRT1,SST
GO:0072507	divalent inorganic cation homeostasis	494	8	3.75×10-3	1.37×10-2	APOE,ATP7B,DLG4,DRD4,ESR1,GRIN2B,HTR2A,TGFB1
GO:0048863	stem cell differentiation	202	5	3.79×10-3	1.38×10-2	ACE,EIF2AK2,ESR1,HIF1A,SEMA5A
GO:0002521	leukocyte differentiation	496	8	3.84×10-3	1.39×10-2	IL10,IL6,LEP,SIRT1,SPI1,TGFB1,TNF,VEGFA
GO:0099003	vesicle-mediated transport in synapse	203	5	3.88×10-3	1.40×10-2	DRD4,GSK3B,HTR2A,MAP2,PINK1
GO:0007006	mitochondrial membrane organization	126	4	4.00×10-3	1.43×10-2	GSK3B,HSPA4,PINK1,TP53
GO:0050918	positive chemotaxis	64	3	4.33×10-3	1.54×10-2	NTF3,SEMA5A,VEGFA
GO:0060359	response to ammonium ion	130	4	4.47×10-3	1.59×10-2	CRH,DRD4,HTR2A,SLC6A3
GO:0014823	response to activity	65	3	4.52×10-3	1.59×10-2	HIF1A,IL10,LEP
GO:0099072	regulation of postsynaptic membrane neurotransmitter receptor levels	65	3	4.52×10-3	1.59×10-2	DLG2,DLG4,DRD4
GO:0050663	cytokine secretion	211	5	4.56×10-3	1.60×10-2	IL10,IL1B,IL33,LEP,TNF
GO:0097242	amyloid-beta clearance	20	2	4.65×10-3	1.63×10-2	APOE,LRP1
GO:1901522	positive regulation of transcription from RNA polymerase II promoter involved in cellular response to chemical stimulus	21	2	5.13×10-3	1.79×10-2	HIF1A,VEGFA
GO:0038034	signal transduction in absence of ligand	69	3	5.34×10-3	1.84×10-2	GSK3B,IL1B,TNF
GO:0051705	multi-organism behavior	69	3	5.34×10-3	1.84×10-2	CNTNAP2,DRD4,SLC6A4
GO:0070585	protein localization to mitochondrion	137	4	5.38×10-3	1.84×10-2	HSPA4,PINK1,TOMM40,TP53
GO:0015849	organic acid transport	313	6	5.38×10-3	1.84×10-2	ACE,APOE,DRD4,IL1B,LEP,NTRK2
GO:0052547	regulation of peptidase activity	417	7	5.50×10-3	1.88×10-2	GRIN2B,NGF,PINK1,PTGS2,SIRT1,TNF,VEGFA
GO:0046683	response to organophosphorus	138	4	5.52×10-3	1.88×10-2	IL1B,PTGS2,SLC6A3,SLC6A4
GO:0010657	muscle cell apoptotic process	70	3	5.56×10-3	1.88×10-2	CDKN2A,SIRT1,SOD2
GO:0044321	response to leptin	22	2	5.62×10-3	1.90×10-2	LEP,SIRT1
GO:0009615	response to virus	319	6	5.89×10-3	1.98×10-2	EIF2AK2,IL1B,IL33,IL6,MX1,TNF
GO:0042326	negative regulation of phosphorylation	423	7	5.94×10-3	1.99×10-2	APOE,CDKN2A,IL1B,NTF3,PINK1,SIRT1,TGFB1
GO:0104004	cellular response to environmental stimulus	320	6	5.98×10-3	1.99×10-2	CLOCK,IL1B,PTGS2,SIRT1,TGFB1,TP53
GO:0035640	exploration behavior	23	2	6.13×10-3	2.04×10-2	APOE,CRH
GO:0061458	reproductive system development	428	7	6.32×10-3	2.09×10-2	ESR1,HIF1A,IL10,LEP,PTGS2,SIRT1,VEGFA
GO:0016999	antibiotic metabolic process	145	4	6.56×10-3	2.15×10-2	HP,MAOB,MPO,PINK1
GO:0035148	tube formation	145	4	6.56×10-3	2.15×10-2	HIF1A,MTHFR,TGFB1,VEGFA
GO:0001570	vasculogenesis	75	3	6.73×10-3	2.20×10-2	NTRK2,TGFB1,VEGFA
GO:0032104	regulation of response to extracellular stimulus	25	2	7.23×10-3	2.35×10-2	LEP,NPY
GO:0021675	nerve development	77	3	7.24×10-3	2.35×10-2	BDNF,NGF,NTF3
GO:0031214	biomineral tissue development	150	4	7.38×10-3	2.37×10-2	HIF1A,LEP,PTGS2,TGFB1
GO:0034765	regulation of ion transmembrane transport	441	7	7.40×10-3	2.37×10-2	ABCB1,CRH,DLG4,DRD4,PINK1,RELN,TGFB1
GO:0006839	mitochondrial transport	237	5	7.40×10-3	2.37×10-2	GSK3B,HSPA4,PINK1,TOMM40,TP53
GO:0043620	regulation of DNA-templated transcription in response to stress	78	3	7.50×10-3	2.40×10-2	HIF1A,TP53,VEGFA
GO:0001764	neuron migration	151	4	7.56×10-3	2.40×10-2	DISC1,NTRK2,RELN,VEGFA
GO:0009314	response to radiation	443	7	7.58×10-3	2.40×10-2	CLOCK,DBH,HIF1A,PTGS2,SIRT1,TGFB1,TP53
GO:0014074	response to purine-containing compound	152	4	7.73×10-3	2.44×10-2	IL1B,PTGS2,SLC6A3,SLC6A4
GO:0010498	proteasomal protein catabolic process	449	7	8.13×10-3	2.56×10-2	APOE,ARNTL,CLOCK,GSK3B,IL33,PINK1,SIRT1
GO:0035902	response to immobilization stress	27	2	8.40×10-3	2.63×10-2	CRH,TGFB1
GO:1901568	fatty acid derivative metabolic process	156	4	8.45×10-3	2.64×10-2	CYP2D6,PON1,PTGS2,SIRT1
GO:0015711	organic anion transport	454	7	8.62×10-3	2.68×10-2	ABCB1,ACE,APOE,DRD4,IL1B,LEP,NTRK2
GO:0046486	glycerolipid metabolic process	456	7	8.82×10-3	2.73×10-2	APOE,ESR1,GNB3,HTR2A,PLD1,PON1,SIRT1
GO:0060840	artery development	83	3	8.90×10-3	2.75×10-2	APOE,LRP1,VEGFA
GO:0198738	cell-cell signaling by wnt	459	7	9.12×10-3	2.81×10-2	APOE,ARNTL,DISC1,ESR1,GSK3B,LRP1,SEMA5A
GO:0048144	fibroblast proliferation	84	3	9.19×10-3	2.82×10-2	ESR1,TGFB1,TP53
GO:0016311	dephosphorylation	461	7	9.33×10-3	2.85×10-2	DLG2,EIF2AK2,GSK3B,PINK1,PON1,TGFB1,TNF
GO:0097006	regulation of plasma lipoprotein particle levels	85	3	9.50×10-3	2.89×10-2	APOE,MPO,PON1
GO:0007271	synaptic transmission, cholinergic	29	2	9.65×10-3	2.92×10-2	APOE,CHRFAM7A
GO:0036314	response to sterol	29	2	9.65×10-3	2.92×10-2	LRP8,TGFB1
GO:0048010	vascular endothelial growth factor receptor signaling pathway	87	3	1.01×10-2	3.02×10-2	HIF1A,IL1B,VEGFA
GO:0001818	negative regulation of cytokine production	256	5	1.01×10-2	3.02×10-2	IL10,IL33,IL6,TGFB1,TNF
GO:0045930	negative regulation of mitotic cell cycle	256	5	1.01×10-2	3.02×10-2	CCL2,IL10,TGFB1,TNF,TP53
GO:0090287	regulation of cellular response to growth factor stimulus	256	5	1.01×10-2	3.02×10-2	HIF1A,IL1B,SIRT1,TGFB1,VEGFA
GO:0006091	generation of precursor metabolites and energy	469	7	1.02×10-2	3.03×10-2	ADRB3,GSK3B,HIF1A,HTR2A,LEP,MAOB,PINK1
GO:0045730	respiratory burst	30	2	1.03×10-2	3.05×10-2	BCR,MPO
GO:0010959	regulation of metal ion transport	360	6	1.04×10-2	3.07×10-2	CCL2,CRH,DRD4,HTR2A,PTGS2,TGFB1
GO:0040029	regulation of gene expression, epigenetic	258	5	1.05×10-2	3.08×10-2	ESR1,SIRT1,SPI1,TGFB1,TP53
GO:0060485	mesenchyme development	262	5	1.11×10-2	3.26×10-2	GSK3B,HIF1A,IL1B,SEMA5A,TGFB1
GO:0002009	morphogenesis of an epithelium	480	7	1.15×10-2	3.35×10-2	ESR1,HIF1A,IL10,MTHFR,TGFB1,TNF,VEGFA
GO:0061448	connective tissue development	265	5	1.16×10-2	3.39×10-2	FTO,HIF1A,LEP,SIRT1,TGFB1
GO:0050878	regulation of body fluid levels	483	7	1.19×10-2	3.44×10-2	APOE,ATP7B,GHRHR,HIF1A,IL6,SLC6A3,VEGFA
GO:0001503	ossification	371	6	1.19×10-2	3.45×10-2	HIF1A,IL6,LEP,PTGS2,TGFB1,TNF
GO:0034976	response to endoplasmic reticulum stress	268	5	1.22×10-2	3.51×10-2	CCL2,EIF2AK2,GSK3B,SIRT1,TP53
GO:0034405	response to fluid shear stress	33	2	1.24×10-2	3.56×10-2	PTGS2,TGFB1
GO:0010821	regulation of mitochondrion organization	176	4	1.27×10-2	3.65×10-2	GSK3B,HIF1A,PINK1,TP53
GO:1905475	regulation of protein localization to membrane	177	4	1.30×10-2	3.71×10-2	LRP1,TGFB1,TNF,TP53
GO:0030099	myeloid cell differentiation	379	6	1.31×10-2	3.73×10-2	HIF1A,SIRT1,SPI1,TGFB1,TNF,VEGFA
GO:0021953	central nervous system neuron differentiation	179	4	1.35×10-2	3.81×10-2	LEP,MAP2,NPY,NTRK2
GO:0050866	negative regulation of cell activation	179	4	1.35×10-2	3.81×10-2	APOE,BCR,IL10,TGFB1
GO:0032963	collagen metabolic process	97	3	1.36×10-2	3.82×10-2	HIF1A,IL6,TGFB1
GO:0034248	regulation of cellular amide metabolic process	385	6	1.41×10-2	3.96×10-2	APOE,EIF2AK2,FTO,IL6,PINK1,TNF
GO:0005996	monosaccharide metabolic process	280	5	1.45×10-2	4.05×10-2	GNB3,GSK3B,LEP,SIRT1,TNF
GO:0071604	transforming growth factor beta production	36	2	1.46×10-2	4.08×10-2	HIF1A,PTGS2
GO:1903706	regulation of hemopoiesis	389	6	1.48×10-2	4.10×10-2	ACE,EIF2AK2,HIF1A,SPI1,TGFB1,TNF
GO:1901654	response to ketone	189	4	1.62×10-2	4.48×10-2	CRH,MAOB,SIRT1,TGFB1
GO:2000273	positive regulation of signaling receptor activity	38	2	1.62×10-2	4.48×10-2	PINK1,RELN
GO:0043062	extracellular structure organization	400	6	1.67×10-2	4.59×10-2	APOE,LRP1,MPO,PON1,TGFB1,TNF
GO:0034764	positive regulation of transmembrane transport	191	4	1.67×10-2	4.59×10-2	ABCB1,DRD4,PINK1,RELN
GO:0050435	amyloid-beta metabolic process	40	2	1.79×10-2	4.89×10-2	ACE,APOE

## Sheet: Table S4
Table S4. 153 pathways significantly enriched in the 650 AD-associated genes
Pathway	p-Value	FDR	number of genes	genes
Alzheimer's disease	7.80×10-20	2.37×10-17	41	MAPT,BACE1,ADAM10,MME,UQCRC1,BACE2,APBB1,IDE,APOE,APP,FAS,MT-ATP6,MT-ATP8,MT-CO1,MT-CO3,MT-CYB,SNCA,IL1B,ATP5F1A,APH1B,PSEN1,PSEN2,GAPDH,PSENEN,NDUFA6,CDK5R1,ADAM17,NOS1,CALM1,CASP3,CASP7,CASP8,CASP9,GRIN2B,NCSTN,GSK3B,APH1A,LPL,LRP1,TNF,CDK5
Tuberculosis	9.41×10-16	1.43×10-13	37	HLA-DQB1,HLA-DRA,HLA-DRB1,HLA-DRB4,HLA-DRB5,FCER1G,VDR,HSPD1,CR1,RHOA,MAPK14,MAPK8,IL1A,IL1B,CTSD,CTSS,IL6,IL10,IL12A,IL12B,IL18,BAX,BCL2,ITGAM,RAB7A,NOS2,CALM1,CAMK2D,CASP3,CASP8,CASP9,TLR9,TGFB1,CD14,TLR2,TLR4,TNF
Non-alcoholic fatty liver disease (NAFLD)	2.78×10-14	2.82×10-12	32	TRAF2,RXRA,PIK3R1,UQCRC1,XBP1,PPARA,FAS,MT-CO1,MT-CO3,MT-CYB,IKBKB,MAPK8,IL1A,IL1B,IL6,IL6R,CXCL8,INS,INSR,SREBF1,BAX,IRS1,NDUFA6,CASP3,CASP7,CASP8,LEP,LEPR,GSK3B,TGFB1,EIF2S1,TNF
Legionellosis	4.39×10-14	3.34×10-12	20	HSF1,VCP,HSPD1,CR1,IL1B,IL6,CXCL8,IL12A,IL12B,IL18,ITGAM,CASP3,CASP7,CASP8,CASP9,CD14,SAR1B,TLR2,TLR4,TNF
Fluid shear stress and atherosclerosis	2.87×10-13	1.74×10-11	30	HMOX1,MEF2A,MEF2C,SUMO1,PIK3R1,CCL2,GSTO1,SDC2,VEGFA,ICAM1,RHOA,MAPK14,CTNNB1,IKBKB,MAPK8,IL1A,IL1B,BCL2,GSTO2,NFE2L2,NQO1,NOS3,CALM1,CAV1,GSTM1,GSTM3,GSTP1,GSTT1,TNF,TP53
Chagas disease (American trypanosomiasis)	8.31×10-13	4.21×10-11	25	PIK3R1,CCL2,CCL3,FAS,PPP2R2B,MAPK14,IKBKB,MAPK8,IL1B,IL6,CXCL8,IL10,IL12A,IL12B,ACE,CFLAR,GNA11,GNAO1,NOS2,CASP8,TLR9,TGFB1,TLR2,TLR4,TNF
Pertussis	4.68×10-12	2.03×10-10	21	RHOA,MAPK14,MAPK8,IL1A,IL1B,IL6,CXCL8,IL10,IL12A,IL12B,ITGAM,C4A,C4B,NOS2,CALM1,CASP3,CASP7,NLRP3,CD14,TLR4,TNF
Malaria	8.79×10-12	3.27×10-10	17	CCL2,SDC2,ICAM1,CR1,IL1B,IL6,CXCL8,IL10,IL12A,IL18,TLR9,TGFB1,CD36,TLR2,TLR4,LRP1,TNF
Toxoplasmosis	9.67×10-12	3.27×10-10	25	HLA-DQB1,HLA-DRA,HLA-DRB1,HLA-DRB4,HLA-DRB5,LAMC3,CCR5,ALOX5,MAPK14,IKBKB,MAPK8,IL10,IL12A,IL12B,BCL2,GNAO1,NOS2,CASP3,CASP8,CASP9,LDLR,TGFB1,TLR2,TLR4,TNF
Leishmaniasis	1.81×10-11	5.49×10-10	20	HLA-DQB1,HLA-DRA,HLA-DRB1,HLA-DRB4,HLA-DRB5,CR1,MAPK14,IL1A,IL1B,IL4,IL10,IL12A,IL12B,ITGAM,PTGS2,NOS2,TGFB1,TLR2,TLR4,TNF
Influenza A	5.74×10-11	1.59×10-9	30	HLA-DQB1,HLA-DRA,HLA-DRB1,HLA-DRB4,HLA-DRB5,PIK3R1,FDPS,CCL2,ICAM1,FAS,MAPK14,IKBKB,MAPK8,IL1A,IL1B,EIF2AK2,IL6,MX1,CXCL8,IL12A,IL12B,IL18,DDX39B,IL33,CASP9,GSK3B,NLRP3,EIF2S1,TLR4,TNF
Pathways in cancer	6.83×10-11	1.73×10-9	48	CDKN2A,LPAR3,TRAF2,HIF1A,DAPK2,LAMC3,RXRA,PIK3R1,AGTR1,FGF1,MMP1,PLCG2,PLD1,FH,VEGFA,PPARG,FAS,AR,RHOA,IGF1,IGF1R,CSF3R,CTNNA3,CTNNB1,IKBKB,MAPK8,IL6,CXCL8,SOS2,SPI1,BAX,DAPK1,BCL2,BCR,PTGS2,GNA11,GNB3,NOS2,NTRK1,CASP3,CASP8,CASP9,RUNX1,GSK3B,TGFB1,GSTP1,CDH1,TP53
Inflammatory bowel disease (IBD)	1.54×10-10	3.38×10-9	18	HLA-DQB1,HLA-DRA,HLA-DRB1,HLA-DRB4,HLA-DRB5,IL1A,IL1B,IL4,IL6,IL10,IL12A,IL12B,IL18,IL23R,TGFB1,TLR2,TLR4,TNF
Rheumatoid arthritis	1.55×10-10	3.38×10-9	21	HLA-DQB1,HLA-DRA,HLA-DRB1,HLA-DRB4,HLA-DRB5,CCL2,CCL3,MMP1,MMP3,VEGFA,ICAM1,CSF2,IL1A,IL1B,IL6,CXCL8,IL18,TGFB1,TLR2,TLR4,TNF
Neurotrophin signaling pathway	1.15×10-9	2.33×10-8	23	PIK3R1,PLCG2,RHOA,MAPK14,IKBKB,MAPK8,SOS2,PSEN1,PSEN2,BAX,IRS1,BCL2,BDNF,NGF,NGFR,CALM1,NTF3,CAMK2D,NTRK1,NTRK2,GSK3B,TP53,TP73
Platinum drug resistance	1.23×10-9	2.34×10-8	18	CDKN2A,PIK3R1,ABCC2,GSTO1,FAS,ATP7A,ATP7B,BAX,BCL2,GSTO2,CASP3,CASP8,CASP9,GSTM1,GSTM3,GSTP1,GSTT1,TP53
Herpes simplex infection	1.43×10-9	2.55×10-8	29	TRAF2,HLA-A,HLA-DQB1,HLA-DRA,HLA-DRB1,HLA-DRB4,HLA-DRB5,CCL2,FAS,CLOCK,ARNTL,CSNK2A1,IKBKB,MAPK8,IL1B,EIF2AK2,IL6,IL12A,IL12B,NECTIN2,TAP2,CASP3,CASP8,TLR9,EIF2S1,TLR2,TNF,CDK1,TP53
HIF-1 signaling pathway	1.51×10-9	2.55×10-8	21	HIF1A,RPS6KB2,HMOX1,PIK3R1,PLCG2,VEGFA,IGF1,IGF1R,IL6,IL6R,GAPDH,INS,INSR,BCL2,NOS2,NOS3,CAMK2D,TF,EIF4EBP1,TLR4,ENO1
Type I diabetes mellitus	1.63×10-9	2.60×10-8	14	HLA-A,HLA-DQB1,HLA-DRA,HLA-DRB1,HLA-DRB4,HLA-DRB5,HSPD1,FAS,IL1A,IL1B,IL12A,IL12B,INS,TNF
Amoebiasis	3.59×10-9	5.45×10-8	20	LAMC3,PIK3R1,HSPB1,CSF2,IL1B,IL6,CXCL8,IL10,IL12A,IL12B,ITGAM,RAB7A,GNA11,NOS2,CASP3,TGFB1,CD14,TLR2,TLR4,TNF
Hematopoietic cell lineage	4.34×10-9	6.29×10-8	20	HLA-DQB1,HLA-DRA,HLA-DRB1,HLA-DRB4,HLA-DRB5,MME,CR1,CSF2,CSF3R,IL1A,IL1B,IL4,IL6,IL6R,ITGAM,CD14,CD33,CD36,CD44,TNF
Proteoglycans in cancer	1.26×10-8	1.74×10-7	29	HIF1A,ESR1,RPS6KB2,PIK3R1,PLAU,PLCG2,SDC2,VEGFA,HSPG2,ANK2,FAS,RHOA,IGF1,IGF1R,MAPK14,IGF2,DROSHA,CTNNB1,SOS2,IL12B,CAMK2D,CASP3,CAV1,TGFB1,TLR2,TLR4,CD44,TNF,TP53
Ovarian steroidogenesis	1.47×10-8	1.94×10-7	14	PLA2G4A,ALOX5,IGF1,IGF1R,FSHR,INS,CYP11A1,CYP17A1,CYP19A1,INSR,PTGS2,STAR,LDLR,LHCGR
Insulin resistance	2.55×10-8	3.23×10-7	20	RPS6KB2,PIK3R1,NR1H2,PPARA,SLC2A4,IKBKB,MAPK8,IL6,INS,INSR,SREBF1,IRS1,PPARGC1A,PTPRF,NOS3,PPP1R3B,GSK3B,CD36,TNF,PCK1
Allograft rejection	3.59×10-8	4.26×10-7	12	HLA-A,HLA-DQB1,HLA-DRA,HLA-DRB1,HLA-DRB4,HLA-DRB5,FAS,IL4,IL10,IL12A,IL12B,TNF
AGE-RAGE signaling pathway in diabetic complications	3.64×10-8	4.26×10-7	19	PIK3R1,AGER,AGTR1,CCL2,PLCG2,VEGFA,ICAM1,MAPK14,MAPK8,IL1A,IL1B,IL6,CXCL8,BAX,BCL2,NOS3,CASP3,TGFB1,TNF
AMPK signaling pathway	4.44×10-8	5.00×10-7	21	RPS6KB2,TSC1,HMGCR,FBP1,PIK3R1,PPARG,SLC2A4,PPP2R2B,IGF1,IGF1R,INS,INSR,SREBF1,IRS1,PPARGC1A,LEP,LEPR,SIRT1,CD36,EIF4EBP1,PCK1
IL-17 signaling pathway	7.28×10-8	7.90×10-7	18	TRAF2,CCL2,MMP1,MMP3,MAPK14,CSF2,IKBKB,MAPK8,IL1B,IL4,IL6,CXCL8,PTGS2,DEFB4A,CASP3,CASP8,GSK3B,TNF
PI3K-Akt signaling pathway	8.11×10-8	8.50×10-7	38	LPAR3,RPS6KB2,LAMC3,TSC1,RXRA,PIK3R1,FGF1,VEGFA,TNC,ITGA8,PPP2R2B,IGF1,IGF1R,CSF3R,IKBKB,IL4,IL6,IL6R,SOS2,RELN,INS,INSR,IRS1,BCL2,NGF,NGFR,YWHAQ,GNB3,NOS3,CASP9,GSK3B,EFNA5,TLR2,EIF4EBP1,TLR4,TNR,PCK1,TP53
Apoptosis	1.03×10-7	1.04×10-6	22	TRAF2,PARP1,PIK3R1,FAS,IKBKB,MAPK8,CTSB,CTSD,CTSS,BAX,BCL2,CFLAR,NGF,NTRK1,CASP3,CASP7,CASP8,CASP9,LMNA,EIF2S1,TNF,TP53
African trypanosomiasis	1.42×10-7	1.39×10-6	11	ICAM1,APOA1,FAS,IL1B,IL6,IL10,IL12A,IL12B,IL18,TLR9,TNF
TNF signaling pathway	1.56×10-7	1.48×10-6	19	TRAF2,PIK3R1,CCL2,MMP3,ICAM1,FAS,MAPK14,CSF2,IKBKB,MAPK8,IL1B,IL6,BCL3,PTGS2,CFLAR,CASP3,CASP7,CASP8,TNF
Parkinson's disease	1.73×10-7	1.60×10-6	22	LRRK2,UCHL1,UQCRC1,SLC6A3,MT-ATP6,MT-ATP8,MT-CO1,MT-CO3,MT-CYB,MT-ND1,MT-ND2,MT-ND3,MT-ND4,MT-ND4L,MT-ND5,MT-ND6,SNCA,ATP5F1A,PINK1,NDUFA6,CASP3,CASP9
NF-kappa B signaling pathway	5.46×10-7	4.88×10-6	17	TRAF2,PARP1,UBE2I,PLAU,PLCG2,ICAM1,CSNK2A1,IKBKB,IL1B,CXCL8,BCL2,PTGS2,CFLAR,LCK,CD14,TLR4,TNF
Th17 cell differentiation	6.61×10-7	5.74×10-6	18	HIF1A,HLA-DQB1,HLA-DRA,HLA-DRB1,HLA-DRB4,HLA-DRB5,RXRA,MAPK14,IKBKB,MAPK8,IL1B,IL4,IL6,IL6R,IL23R,LCK,RUNX1,TGFB1
Graft-versus-host disease	8.50×10-7	7.18×10-6	11	HLA-A,HLA-DQB1,HLA-DRA,HLA-DRB1,HLA-DRB4,HLA-DRB5,FAS,IL1A,IL1B,IL6,TNF
NOD-like receptor signaling pathway	1.09×10-6	8.97×10-6	23	TRAF2,MEFV,CCL2,NLRP1,IFI16,CARD8,RHOA,MAPK14,IKBKB,MAPK8,IL1B,CTSB,IL6,CXCL8,IL18,GBP2,BCL2,MFN2,CASP8,CASR,NLRP3,TLR4,TNF
Adipocytokine signaling pathway	1.14×10-6	9.10×10-6	14	TRAF2,RXRA,PPARA,SLC2A4,IKBKB,MAPK8,IRS1,PPARGC1A,NPY,LEP,LEPR,CD36,TNF,PCK1
Amyotrophic lateral sclerosis (ALS)	1.26×10-6	9.80×10-6	12	TOMM40,MAPK14,SOD1,BAX,BCL2,NOS1,GPX1,CASP3,CASP9,GRIN2B,TNF,TP53
Transcriptional misregulation in cancer	2.97×10-6	2.26×10-5	23	HHEX,MEF2C,RXRA,PLAU,MMP3,MPO,PPARG,IGF1,IGF1R,CSF2,IL6,CXCL8,SP1,SPI1,ITGAM,DEFA3,NGFR,NTRK1,RUNX1,CCNT1,CD14,TP53,SMAD1
Staphylococcus aureus infection	3.63×10-6	2.69×10-5	12	CFH,HLA-DQB1,HLA-DRA,HLA-DRB1,HLA-DRB4,HLA-DRB5,MBL2,ICAM1,IL10,ITGAM,C4A,C4B
Asthma	4.18×10-6	3.03×10-5	9	HLA-DQB1,HLA-DRA,HLA-DRB1,HLA-DRB4,HLA-DRB5,FCER1G,IL4,IL10,TNF
Longevity regulating pathway	5.50×10-6	3.82×10-5	15	RPS6KB2,TSC1,PIK3R1,PPARG,IGF1,IGF1R,SOD2,INS,INSR,BAX,IRS1,PPARGC1A,SIRT1,EIF4EBP1,TP53
Fc epsilon RI signaling pathway	5.53×10-6	3.82×10-5	13	FCER1G,PIK3R1,PLA2G4A,PLCG2,ALOX5,MAPK14,CSF2,MAPK8,IL4,SOS2,INPP5D,GAB2,TNF
Epstein-Barr virus infection	7.14×10-6	4.77×10-5	24	TRAF2,HLA-A,HLA-DQB1,HLA-DRA,HLA-DRB1,HLA-DRB4,HLA-DRB5,PIK3R1,PLCG2,HSPB1,ICAM1,MAPK14,CSNK2A1,IKBKB,MAPK8,EIF2AK2,IL10,SPI1,BCL2,YWHAQ,GSK3B,CD44,CDK1,TP53
Insulin signaling pathway	7.23×10-6	4.77×10-5	19	RPS6KB2,TSC1,FBP1,PIK3R1,SLC2A4,IKBKB,MAPK8,SOS2,INS,INSR,SREBF1,IRS1,PPARGC1A,PTPRF,CALM1,PPP1R3B,GSK3B,EIF4EBP1,PCK1
Toll-like receptor signaling pathway	9.10×10-6	5.89×10-5	16	PIK3R1,CCL3,MAPK14,IKBKB,MAPK8,IL1B,IL6,CXCL8,IL12A,IL12B,CASP8,TLR9,CD14,TLR2,TLR4,TNF
Huntington's disease	9.69×10-6	6.14×10-5	23	UQCRC1,PPARG,MT-ATP6,MT-ATP8,MT-CO1,MT-CO3,MT-CYB,ATP5F1A,SOD1,SOD2,SP1,BAX,NDUFA6,BDNF,PPARGC1A,DLG4,GPX1,CASP3,CASP8,CASP9,GRIN2B,TFAM,TP53
Hepatitis B	1.35×10-5	8.37×10-5	19	PTK2B,PIK3R1,HSPG2,FAS,IKBKB,MAPK8,IL6,CXCL8,BAX,BCL2,YWHAQ,CASP3,CASP8,CASP9,TGFB1,TLR2,TLR4,TNF,TP53
Endocrine resistance	1.43×10-5	8.55×10-5	15	CDKN2A,ESR1,ESR2,RPS6KB2,PIK3R1,IGF1,IGF1R,MAPK14,MAPK8,SOS2,SP1,CYP2D6,BAX,BCL2,TP53
FoxO signaling pathway	1.43×10-5	8.55×10-5	18	PIK3R1,SLC2A4,IGF1,IGF1R,MAPK14,IKBKB,MAPK8,IL6,SOD2,SOS2,IL10,PLK2,INS,INSR,IRS1,SIRT1,TGFB1,PCK1
Oxidative phosphorylation	1.59×10-5	9.32×10-5	18	UQCRC1,COX10,COX15,PPA1,MT-ATP6,MT-ATP8,MT-CO1,MT-CO3,MT-CYB,MT-ND1,MT-ND2,MT-ND3,MT-ND4,MT-ND4L,MT-ND5,MT-ND6,ATP5F1A,NDUFA6
Salmonella infection	1.70×10-5	9.75×10-5	14	CCL3,MAPK14,CSF2,MAPK8,IL1A,IL1B,IL6,CXCL8,IL18,RAB7A,NOS2,KLC1,CD14,TLR4
Measles	1.77×10-5	9.96×10-5	18	PIK3R1,FAS,CSNK2A1,IL1A,IL1B,EIF2AK2,IL4,IL6,MX1,IL12A,IL12B,TLR9,GSK3B,EIF2S1,TLR2,TLR4,TP53,TP73
Complement and coagulation cascades	3.01×10-5	1.63×10-4	13	A2M,CFH,MBL2,F2,F7,F13A1,SERPINA1,CLU,PLAU,CR1,ITGAM,C4A,C4B
EGFR tyrosine kinase inhibitor resistance	3.01×10-5	1.63×10-4	13	RPS6KB2,PIK3R1,PLCG2,VEGFA,IGF1,IGF1R,IL6,IL6R,SOS2,BAX,BCL2,GSK3B,EIF4EBP1
Viral myocarditis	3.72×10-5	1.96×10-4	11	HLA-A,HLA-DQB1,HLA-DRA,HLA-DRB1,HLA-DRB4,HLA-DRB5,ICAM1,CASP3,CASP8,CASP9,CAV1
Antifolate resistance	3.74×10-5	1.96×10-4	8	ABCG2,ABCC2,MTHFR,SLC19A1,IKBKB,IL1B,IL6,TNF
Dopaminergic synapse	4.28×10-5	2.20×10-4	17	MAOA,MAOB,COMT,CLOCK,SLC6A3,PPP2R2B,ARNTL,MAPK14,MAPK8,KCNJ6,GNAO1,GNB3,DRD4,CALM1,CAMK2D,GRIN2B,GSK3B
Colorectal cancer	4.38×10-5	2.22×10-4	11	PIK3R1,RHOA,CTNNB1,MAPK8,BAX,BCL2,CASP3,CASP9,GSK3B,TGFB1,TP53
Sphingolipid signaling pathway	4.57×10-5	2.28×10-4	16	TRAF2,FCER1G,PIK3R1,PLD1,RHOA,PPP2R2B,MAPK14,MAPK8,CTSD,BAX,BCL2,GAB2,SGPL1,NOS3,TNF,TP53
Phospholipase D signaling pathway	5.68×10-5	2.78×10-4	18	LPAR3,TSC1,PTK2B,FCER1G,PIK3R1,AGTR1,PLA2G4A,PLCG2,PLD1,RHOA,CXCL8,SOS2,INS,INSR,DGKB,GAB2,DNM1,DNM2
Apoptosis - multiple species	6.10×10-5	2.94×10-4	8	MAPK8,BAX,BCL2,NGFR,CASP3,CASP7,CASP8,CASP9
Autoimmune thyroid disease	7.53×10-5	3.58×10-4	10	HLA-A,HLA-DQB1,HLA-DRA,HLA-DRB1,HLA-DRB4,HLA-DRB5,FAS,IL4,IL10,TG
Prostate cancer	8.51×10-5	3.98×10-4	13	PIK3R1,AR,IGF1,IGF1R,CTNNB1,IKBKB,SOS2,INS,BCL2,CASP9,GSK3B,GSTP1,TP53
Regulation of lipolysis in adipocytes	8.89×10-5	4.09×10-4	10	ADRB1,ADRB2,ADRB3,PIK3R1,INS,INSR,IRS1,PTGS1,PTGS2,NPY
Prion diseases	9.58×10-5	4.35×10-4	8	HSPA5,IL1A,IL1B,IL6,PRNP,SOD1,BAX,NCAM2
Serotonergic synapse	1.00×10-4	4.49×10-4	15	MAOA,MAOB,PLA2G4A,ALOX5,HTR2A,HTR6,APP,SLC6A4,CYP2D6,PTGS1,PTGS2,KCNJ6,GNAO1,GNB3,CASP3
Antigen processing and presentation	1.05×10-4	4.61×10-4	12	HLA-A,HLA-DQB1,HLA-DRA,HLA-DRB1,HLA-DRB4,HLA-DRB5,HSPA4,HSPA5,CTSB,CTSS,TAP2,TNF
ABC transporters	1.07×10-4	4.66×10-4	9	ABCA1,ABCA2,ABCA7,ABCB1,ABCG2,ABCC2,ABCG1,TAP2,ABCA5
MAPK signaling pathway	1.11×10-4	4.77×10-4	25	TRAF2,MAPT,MEF2C,FGF1,PLA2G4A,HSPB1,MAPK8IP1,FAS,MAPK14,IKBKB,MAPK8,IL1A,IL1B,SOS2,BDNF,NGF,NTF3,NTRK1,NTRK2,CASP3,TGFB1,CD14,TNF,MAP3K13,TP53
Phagosome	1.14×10-4	4.82×10-4	18	HLA-A,HLA-DQB1,HLA-DRA,HLA-DRB1,HLA-DRB4,HLA-DRB5,MBL2,MPO,CTSS,ITGAM,RAB7A,NOS1,TAP2,OLR1,CD14,CD36,TLR2,TLR4
Autophagy - animal	1.23×10-4	5.13×10-4	16	HIF1A,DAPK2,RPS6KB2,TSC1,PIK3R1,IGF1R,MAPK8,CTSB,CTSD,INS,DAPK1,IRS1,BCL2,CFLAR,RAB7A,EIF2S1
Ras signaling pathway	1.27×10-4	5.22×10-4	23	PIK3R1,FGF1,PLA2G4A,PLCG2,PLD1,VEGFA,PLA2G3,RHOA,IGF1,IGF1R,EXOC2,IKBKB,MAPK8,SOS2,INS,INSR,GAB2,NGF,NGFR,GNB3,CALM1,GRIN2B,EFNA5
Osteoclast differentiation	1.48×10-4	6.00×10-4	16	TRAF2,TYROBP,PIK3R1,PLCG2,PPARG,MAPK14,IKBKB,MAPK8,IL1A,IL1B,SPI1,GAB2,LCK,TGFB1,TREM2,TNF
Hepatitis C	1.62×10-4	6.48×10-4	16	TRAF2,RXRA,PIK3R1,PPARA,PPP2R2B,MAPK14,IKBKB,MAPK8,EIF2AK2,CXCL8,SOS2,LDLR,GSK3B,EIF2S1,TNF,TP53
Intestinal immune network for IgA production	2.13×10-4	8.31×10-4	9	HLA-DQB1,HLA-DRA,HLA-DRB1,HLA-DRB4,HLA-DRB5,IL4,IL6,IL10,TGFB1
Cocaine addiction	2.13×10-4	8.31×10-4	9	MAOA,MAOB,SLC6A3,BDNF,CDK5R1,DLG4,GRIN3A,GRIN2B,CDK5
PPAR signaling pathway	2.42×10-4	9.31×10-4	11	HMGCS2,RXRA,MMP1,APOA1,APOC3,PPARA,PPARG,OLR1,CD36,LPL,PCK1
Cytokine-cytokine receptor interaction	2.73×10-4	1.04×10-3	25	CCR2,CCL2,CCL3,CCR5,VEGFA,FAS,CSF2,CSF3R,IL1A,IL1B,IL4,IL6,IL6R,CXCL8,IL10,IL12A,IL12B,IL18,NGFR,IL23R,CXCL16,LEP,LEPR,TGFB1,TNF
Longevity regulating pathway - multiple species	2.93×10-4	1.10×10-3	10	RPS6KB2,PIK3R1,IGF1,IGF1R,SOD1,SOD2,INS,INSR,IRS1,SIRT1
Bladder cancer	3.10×10-4	1.15×10-3	8	CDKN2A,DAPK2,MMP1,VEGFA,CXCL8,DAPK1,CDH1,TP53
Cholinergic synapse	3.22×10-4	1.18×10-3	14	ACHE,CHAT,CHRNA3,CHRNA4,CHRNA7,CHRNB2,PIK3R1,BCL2,KCNJ6,KCNQ1,GNA11,GNAO1,GNB3,CAMK2D
Cell adhesion molecules (CAMs)	5.19×10-4	1.88×10-3	16	HLA-A,HLA-DQB1,HLA-DRA,HLA-DRB1,HLA-DRB4,HLA-DRB5,NRXN3,SDC2,ICAM1,ITGA8,CNTNAP2,NCAM2,ITGAM,PTPRF,NECTIN2,CDH1
MicroRNAs in cancer	5.48×10-4	1.96×10-3	26	CDKN2A,HMOX1,ABCB1,UBE2I,PLAU,PLCG2,VEGFA,TNC,MIR100,RHOA,MIR146A,TP63,IKBKB,SOS2,IRS1,BCL2,BCL2L2,PTGS2,MIR375,DNMT3A,DNMT3B,CASP3,SIRT1,CD44,TNR,TP53
Th1 and Th2 cell differentiation	5.75×10-4	2.03×10-3	12	HLA-DQB1,HLA-DRA,HLA-DRB1,HLA-DRB4,HLA-DRB5,MAPK14,IKBKB,MAPK8,IL4,IL12A,IL12B,LCK
Gluconeogenesis, oxaloacetate => fructose-6P	5.91×10-4	2.06×10-3	5	FBP1,GAPDH,ENO1,PCK1,TPI1
Type II diabetes mellitus	7.00×10-4	2.42×10-3	8	PIK3R1,SLC2A4,IKBKB,MAPK8,INS,INSR,IRS1,TNF
p53 signaling pathway	7.07×10-4	2.42×10-3	10	CDKN2A,FAS,IGF1,BAX,CASP3,CASP8,CASP9,CDK1,TP53,TP73
HTLV-I infection	7.20×10-4	2.43×10-3	23	CDKN2A,HLA-A,HLA-DQB1,HLA-DRA,HLA-DRB1,HLA-DRB4,HLA-DRB5,PIK3R1,FDPS,ICAM1,XBP1,CSF2,CTNNB1,IKBKB,MAPK8,IL6,SPI1,BAX,LCK,GSK3B,TGFB1,TNF,TP53
Chemical carcinogenesis	7.60×10-4	2.53×10-3	11	NAT2,CHRNA7,ADH1B,HSD11B1,GSTO1,GSTO2,PTGS2,GSTM1,GSTM3,GSTP1,GSTT1
Rap1 signaling pathway	7.64×10-4	2.53×10-3	20	LPAR3,PIK3R1,FGF1,VEGFA,RHOA,IGF1,IGF1R,MAPK14,CTNNB1,INS,INSR,ITGAM,MAGI2,NGF,NGFR,GNAO1,CALM1,GRIN2B,EFNA5,CDH1
RIG-I-like receptor signaling pathway	7.94×10-4	2.54×10-3	10	TRAF2,PIN1,MAPK14,IKBKB,MAPK8,CXCL8,IL12A,IL12B,CASP8,TNF
Drug metabolism - cytochrome P450	7.94×10-4	2.54×10-3	10	MAOA,MAOB,ADH1B,GSTO1,CYP2D6,GSTO2,GSTM1,GSTM3,GSTP1,GSTT1
Prolactin signaling pathway	7.94×10-4	2.54×10-3	10	ESR1,ESR2,PIK3R1,MAPK14,MAPK8,SOS2,INS,CYP17A1,GSK3B,LHCGR
VEGF signaling pathway	8.89×10-4	2.80×10-3	9	PIK3R1,PLA2G4A,PLCG2,HSPB1,VEGFA,MAPK14,PTGS2,NOS3,CASP9
Calcium signaling pathway	8.92×10-4	2.80×10-3	18	CHRNA7,PTK2B,ADRB1,ADRB2,ADRB3,AGTR1,PLCG2,HTR2A,HTR6,SLC8A3,MYLK,GNA11,NOS1,NOS2,NOS3,CALM1,CAMK2D,LHCGR
Inflammatory mediator regulation of TRP channels	9.29×10-4	2.88×10-3	12	PIK3R1,PLA2G4A,PLCG2,HTR2A,IGF1,MAPK14,MAPK8,IL1B,NGF,CALM1,CAMK2D,NTRK1
Neuroactive ligand-receptor interaction	9.78×10-4	3.00×10-3	24	LPAR3,MC1R,F2,CHRNA3,CHRNA4,CHRNA7,CHRNB2,ADRA2B,ADRB1,ADRB2,ADRB3,AGTR1,VIPR2,HTR2A,HTR6,FSHR,GHRHR,GRIN3A,DRD4,GRIN2B,LEP,LEPR,LHCGR,HCRTR2
Endometrial cancer	1.24×10-3	3.76×10-3	8	PIK3R1,CTNNA3,CTNNB1,SOS2,CASP9,GSK3B,CDH1,TP53
Thyroid cancer	1.28×10-3	3.85×10-3	6	RXRA,PPARG,CTNNB1,NTRK1,CDH1,TP53
Metabolic pathways	1.30×10-3	3.89×10-3	77	EPHX2,NAT2,MAOA,MAOB,HMGCR,HMGCS2,HMOX1,PLD3,ADH1B,FBP1,PEMT,FDPS,PLA2G4A,PLCG2,UQCRC1,ALDH2,PLD1,HSD11B1,FH,ALOX5,COMT,PNMT,MTHFD1L,PLA2G3,PON1,PON2,PON3,COX10,COX15,PPAT,PAICS,ARSB,MT-ATP6,MT-ATP8,MT-CO1,MT-CO3,MT-CYB,MTHFR,MT-ND1,MT-ND2,MT-ND3,MT-ND4,MT-ND4L,MT-ND5,MT-ND6,MTR,TRAK2,ATP5F1A,B3GALT2,GAPDH,CYP11A1,CYP11B1,CYP17A1,CYP19A1,DGKB,DBH,NDUFA6,PTGS1,PTGS2,SGPL1,DHCR24,DLD,DLST,GAPDHS,NO…
C21-Steroid hormone biosynthesis, progesterone => cortisol/cortisone	1.45×10-3	4.28×10-3	3	HSD11B1,CYP11B1,CYP17A1
Glioma	1.61×10-3	4.66×10-3	9	CDKN2A,PIK3R1,PLCG2,IGF1,IGF1R,SOS2,CALM1,CAMK2D,TP53
Pancreatic cancer	1.61×10-3	4.66×10-3	9	CDKN2A,PIK3R1,PLD1,VEGFA,IKBKB,MAPK8,CASP9,TGFB1,TP53
Fc gamma R-mediated phagocytosis	1.81×10-3	5.19×10-3	11	RPS6KB2,PIK3R1,PLA2G4A,PLCG2,PLD1,BIN1,INPP5D,GAB2,DNM2,GSN,LIMK1
cGMP-PKG signaling pathway	1.83×10-3	5.19×10-3	16	MEF2A,MEF2C,ADRA2B,ADRB1,ADRB2,ADRB3,AGTR1,RHOA,SLC8A3,MYLK,INS,INSR,IRS1,GNA11,NOS3,CALM1
Glutathione metabolism	2.06×10-3	5.81×10-3	8	GSTO1,GSTO2,GPX1,GSR,GSTM1,GSTM3,GSTP1,GSTT1
Glycolysis / Gluconeogenesis	2.23×10-3	6.16×10-3	9	ADH1B,FBP1,ALDH2,GAPDH,DLD,GAPDHS,ENO1,PCK1,TPI1
mTOR signaling pathway	2.23×10-3	6.16×10-3	15	RPS6KB2,TSC1,PIK3R1,RHOA,IGF1,IGF1R,IKBKB,SOS2,INS,INSR,IRS1,GSK3B,EIF4EBP1,LRP6,TNF
Amphetamine addiction	2.47×10-3	6.77×10-3	9	MAOA,MAOB,SLC6A3,ARC,GRIN3A,CALM1,CAMK2D,GRIN2B,SIRT1
Apelin signaling pathway	2.54×10-3	6.89×10-3	14	RPS6KB2,MEF2A,MEF2C,AGTR1,SLC8A3,MYLK,PPARGC1A,GNB3,NOS1,NOS2,NOS3,CALM1,TFAM,CDH1
Renin-angiotensin system	2.59×10-3	6.97×10-3	5	AGT,AGTR1,MME,ACE,ACE2
Small cell lung cancer	3.23×10-3	8.61×10-3	10	TRAF2,LAMC3,RXRA,PIK3R1,IKBKB,BCL2,PTGS2,NOS2,CASP9,TP53
Chronic myeloid leukemia	3.34×10-3	8.82×10-3	9	CDKN2A,PIK3R1,IKBKB,SOS2,BCR,GAB2,RUNX1,TGFB1,TP53
Tyrosine metabolism	3.51×10-3	9.19×10-3	6	MAOA,MAOB,ADH1B,COMT,PNMT,DBH
Choline metabolism in cancer	3.54×10-3	9.21×10-3	11	HIF1A,RPS6KB2,TSC1,PIK3R1,PLA2G4A,PLD1,MAPK8,SOS2,SP1,DGKB,EIF4EBP1
Adherens junction	3.67×10-3	9.46×10-3	9	RHOA,IGF1R,CSNK2A1,CTNNA3,CTNNB1,INSR,PTPRF,NECTIN2,CDH1
Notch signaling pathway	4.25×10-3	1.09×10-2	7	APH1B,PSEN1,PSEN2,PSENEN,ADAM17,NCSTN,APH1A
Endocytosis	4.37×10-3	1.11×10-2	21	HLA-A,ADRB1,ADRB2,ADRB3,CCR5,PLD1,BIN1,RHOA,IGF1R,IGF2R,VPS35,SNX1,SNX3,RAB7A,DNM1,DNM2,WASHC4,NTRK1,CAV1,LDLR,TGFB1
Metabolism of xenobiotics by cytochrome P450	4.42×10-3	1.11×10-2	9	ADH1B,HSD11B1,GSTO1,CYP2D6,GSTO2,GSTM1,GSTM3,GSTP1,GSTT1
T cell receptor signaling pathway	4.81×10-3	1.20×10-2	11	PIK3R1,RHOA,MAPK14,CSF2,IKBKB,IL4,SOS2,IL10,LCK,GSK3B,TNF
Natural killer cell mediated cytotoxicity	4.90×10-3	1.21×10-2	13	HLA-A,PTK2B,TYROBP,FCER1G,PIK3R1,PLCG2,ICAM1,FAS,CSF2,SOS2,CASP3,LCK,TNF
Bacterial invasion of epithelial cells	5.28×10-3	1.29×10-2	9	CD2AP,PIK3R1,RHOA,CTNNA3,CTNNB1,DNM1,DNM2,CAV1,CDH1
Protein processing in endoplasmic reticulum	5.48×10-3	1.33×10-2	15	TRAF2,UBE2D1,HSPA5,VCP,SEL1L,AMFR,UBQLN1,XBP1,MAPK8,EIF2AK2,BAX,BCL2,NFE2L2,EIF2S1,SAR1B
GABA biosynthesis, eukaryotes, putrescine => GABA	5.53×10-3	1.33×10-2	3	MAOA,MAOB,ALDH2
Focal adhesion	5.68×10-3	1.36×10-2	17	LAMC3,PIK3R1,VEGFA,TNC,ITGA8,RHOA,IGF1,IGF1R,CTNNB1,MAPK8,SOS2,RELN,MYLK,BCL2,CAV1,GSK3B,TNR
Renin secretion	6.62×10-3	1.56×10-2	8	ADRB1,ADRB2,ADRB3,AGT,AGTR1,CTSB,ACE,CALM1
Mitophagy - animal	6.62×10-3	1.56×10-2	8	HIF1A,CSNK2A1,MAPK8,PINK1,SP1,MFN2,RAB7A,TP53
Hippo signaling pathway	6.79×10-3	1.59×10-2	14	FGF1,PPP2R2B,CTNNA3,CTNNB1,DLG2,DLG4,YWHAQ,WWC1,GSK3B,TGFB1,FRMD6,CDH1,SMAD1,TP73
Aminoacyl-tRNA biosynthesis	7.26×10-3	1.69×10-2	8	MT-TG,MT-TH,MT-TL2,MT-TQ,MT-TR,MT-TS2,MT-TT,GARS1
Jak-STAT signaling pathway	7.59×10-3	1.75×10-2	14	PIK3R1,CSF2,CSF3R,IL4,IL6,IL6R,SOS2,IL10,IL12A,IL12B,BCL2,IL23R,LEP,LEPR
Epithelial cell signaling in Helicobacter pylori infection	8.67×10-3	1.98×10-2	8	ADAM10,PLCG2,MAPK14,IKBKB,MAPK8,CXCL8,ADAM17,CASP3
Axon guidance	8.80×10-3	2.00×10-2	15	PIK3R1,PLCG2,RHOA,UNC5C,PLXNA4,DPYSL2,CAMK2D,SEMA5A,GSK3B,NTN4,LIMK1,EFNA5,EPHA1,EPHA4,CDK5
Acute myeloid leukemia	9.04×10-3	2.04×10-2	7	RPS6KB2,PIK3R1,IKBKB,SOS2,SPI1,RUNX1,EIF4EBP1
Breast cancer	9.42×10-3	2.11×10-2	13	ESR1,ESR2,RPS6KB2,PIK3R1,FGF1,IGF1,IGF1R,CTNNB1,SOS2,SP1,GSK3B,LRP6,TP53
Methionine degradation	1.02×10-2	2.26×10-2	3	DNMT3A,DNMT3B,CBS
C19/C18-Steroid hormone biosynthesis, pregnenolone => androstenedione => estrone	1.05×10-2	2.32×10-2	2	CYP17A1,CYP19A1
Arginine biosynthesis	1.14×10-2	2.50×10-2	4	NOS1,NOS2,NOS3,OTC
cAMP signaling pathway	1.19×10-2	2.58×10-2	16	ADRB1,ADRB2,PIK3R1,PLD1,VIPR2,HTR6,PPARA,RHOA,FSHR,MAPK8,BDNF,GRIN3A,NPY,CALM1,CAMK2D,GRIN2B
Non-small cell lung cancer	1.20×10-2	2.59×10-2	7	CDKN2A,RXRA,PIK3R1,PLCG2,SOS2,CASP9,TP53
Base excision repair	1.28×10-2	2.75×10-2	5	PARP1,APEX1,OGG1,LIG1,LIG3
Glycolysis, core module involving three-carbon compounds	1.31×10-2	2.79×10-2	3	GAPDH,ENO1,TPI1
Long-term depression	1.43×10-2	3.02×10-2	7	PLA2G4A,CRH,IGF1,IGF1R,GNA11,GNAO1,NOS1
Arachidonic acid metabolism	1.69×10-2	3.55×10-2	7	EPHX2,PLA2G4A,ALOX5,PLA2G3,PTGS1,PTGS2,GPX1
Catecholamine biosynthesis, tyrosine => dopamine => noradrenaline => adrenaline	1.71×10-2	3.55×10-2	2	PNMT,DBH
GnRH signaling pathway	1.76×10-2	3.64×10-2	9	PTK2B,PLA2G4A,PLD1,MAPK14,MAPK8,SOS2,GNA11,CALM1,CAMK2D
Vitamin digestion and absorption	1.83×10-2	3.77×10-2	4	APOA1,APOA4,SLC19A1,SLC19A3
Arginine and proline metabolism	2.00×10-2	4.07×10-2	6	MAOA,MAOB,ALDH2,NOS1,NOS2,NOS3
Citrate cycle, second carbon oxidation, 2-oxoglutarate => oxaloacetate	2.04×10-2	4.12×10-2	3	FH,DLD,DLST
Aldosterone-regulated sodium reabsorption	2.05×10-2	4.12×10-2	5	PIK3R1,IGF1,INS,INSR,IRS1
Inosine monophosphate biosynthesis, PRPP + glutamine => IMP	2.49×10-2	4.94×10-2	2	PPAT,PAICS
ECM-receptor interaction	2.49×10-2	4.94×10-2	8	LAMC3,HSPG2,TNC,ITGA8,RELN,CD36,CD44,TNR

## Sheet: Table S5
Table S5. 146 pathways significantly enriched in the 447 MDD-associated genes
Pathway	p-Value	FDR	number of genes	gene
Neuroactive ligand-receptor interaction	5.05×10-22	1.33×10-19	47	CHRM3,ADRA1A,ADRB3,PLG,CNR1,VIPR2,HTR1A,HTR1B,HTR2A,HTR2C,HTR4,HTR6,GALR3,GABBR2,CRHR1,CRHR2,GABRA4,GABRB3,GABRD,GABRG2,GALR1,AVPR1B,SSTR5,GALR2,BDKRB2,GHRHR,DRD1,DRD2,DRD3,DRD4,GRIA1,GRIA2,GRIA4,GRIK1,GRIK4,GRIN2A,GRIN2B,NR3C1,GRM5,GRM7,GRM8,LEP,CCKAR,OPRM1,OXTR,P2RX7,HCRTR1
Serotonergic synapse	2.55×10-21	3.36×10-19	31	MAOA,MAOB,ADCY5,HTR1A,HTR1B,HTR2A,HTR2C,HTR3A,HTR4,HTR6,SLC6A4,TPH2,PRKCB,PRKCG,MAP2K1,GABRB3,CYP2C19,CYP2C9,CYP2D6,DDC,PTGS2,ITPR1,PLCB1,GNB1,GNB3,CACNA1A,CACNA1C,CACNA1D,CACNA1S,HTR3B,TPH1
Dopaminergic synapse	2.12×10-20	1.87×10-18	32	MAOA,MAOB,ADCY5,AKT1,COMT,FOS,CLOCK,CREB1,SLC6A3,ARNTL,PRKCB,PRKCG,DDC,ITPR1,PLCB1,GNB1,GNB3,CACNA1A,CACNA1C,CACNA1D,DRD1,DRD2,DRD3,DRD4,CAMK2A,GRIA1,GRIA2,GRIA4,GRIN2A,GRIN2B,GSK3B,TH
Glutamatergic synapse	4.26×10-20	2.81×10-18	30	ADCY3,ADCY5,ADCY6,ADCY7,ADCY9,PLD1,HOMER1,SLC1A2,SLC1A6,PRKCB,PRKCG,ITPR1,PLCB1,DLG4,GNB1,GNB3,SLC17A6,CACNA1A,CACNA1C,CACNA1D,GRIA1,GRIA2,GRIA4,GRIK1,GRIK4,GRIN2A,GRIN2B,GRM5,GRM7,GRM8
Retrograde endocannabinoid signaling	2.15×10-18	1.13×10-16	27	ADCY3,ADCY5,ADCY6,ADCY7,ADCY9,FAAH,CNR1,PRKCB,PRKCG,GABRA4,GABRB3,GABRD,GABRG2,PTGS2,ITPR1,PLCB1,GNB1,GNB3,SLC17A6,CACNA1A,CACNA1C,CACNA1D,CACNA1S,GRIA1,GRIA2,GRIA4,GRM5
cAMP signaling pathway	2.13×10-16	9.35×10-15	34	PDE4B,ADCY3,ADCY5,ADCY6,ADCY7,ADCY9,AKT1,PLD1,VIPR2,HTR1A,HTR1B,HTR4,HTR6,FOS,GABBR2,CREB1,MAP2K1,SOX9,SSTR5,BDNF,NFKB1,NPY,CACNA1C,CACNA1D,CACNA1S,DRD1,DRD2,CAMK2A,GRIA1,GRIA2,GRIA4,GRIN2A,GRIN2B,OXTR
Amphetamine addiction	5.47×10-16	2.06×10-14	21	MAOA,MAOB,PDYN,ADCY5,FOS,CREB1,SLC6A3,PRKCB,PRKCG,DDC,CACNA1C,CACNA1D,DRD1,CAMK2A,GRIA1,GRIA2,GRIA4,GRIN2A,GRIN2B,SIRT1,TH
Morphine addiction	2.89×10-15	9.54×10-14	23	PDE1C,PDE2A,PDE4B,ADCY3,ADCY5,ADCY6,ADCY7,ADCY9,GABBR2,ARRB1,PRKCB,PRKCG,GABRA4,GABRB3,GABRD,GABRG2,GNB1,GNB3,PDE11A,CACNA1A,DRD1,GRK5,OPRM1
Calcium signaling pathway	5.99×10-15	1.76×10-13	31	ERBB3,PDE1C,CHRM3,ADCY3,ADCY7,ADCY9,ADRA1A,ADRB3,HTR2A,HTR2C,HTR4,HTR6,PRKCB,PRKCG,AVPR1B,BDKRB2,ITPR1,PLCB1,CACNA1A,CACNA1C,CACNA1D,CACNA1E,CACNA1S,DRD1,CAMK2A,GRIN2A,GRM5,CCKAR,OXTR,P2RX7,EGFR
GABAergic synapse	1.51×10-14	3.97×10-13	22	ADCY3,ADCY5,ADCY6,ADCY7,ADCY9,GABBR2,SLC6A1,SLC6A13,PRKCB,PRKCG,GABRA4,GABRB3,GABRD,GABRG2,GAD1,GAD2,GNB1,GNB3,CACNA1A,CACNA1C,CACNA1D,CACNA1S
Estrogen signaling pathway	1.65×10-14	3.97×10-13	23	ESR1,ESR2,ADCY3,SHC3,ADCY5,ADCY6,ADCY7,ADCY9,AKT1,HSPA1A,HSPA1B,HSPA1L,FKBP4,FKBP5,HSP90AA1,FOS,GABBR2,CREB1,MAP2K1,ITPR1,PLCB1,OPRM1,EGFR
Cocaine addiction	6.55×10-13	1.44×10-11	16	MAOA,MAOB,PDYN,ADCY5,CREB1,SLC6A3,DDC,BDNF,NFKB1,DLG4,DRD1,DRD2,GRIA2,GRIN2A,GRIN2B,TH
Circadian entrainment	1.03×10-12	2.09×10-11	21	ADCY3,ADCY5,ADCY6,ADCY7,ADCY9,FOS,CREB1,PRKCB,PRKCG,ITPR1,PLCB1,GNB1,GNB3,CACNA1C,CACNA1D,CAMK2A,GRIA1,GRIA2,GRIA4,GRIN2A,GRIN2B
Cholinergic synapse	2.98×10-12	5.62×10-11	22	SLC5A7,CHRM3,ADCY3,ADCY5,ADCY6,ADCY7,ADCY9,AKT1,FOS,CREB1,PRKCB,PRKCG,MAP2K1,ITPR1,PLCB1,GNB1,GNB3,CACNA1A,CACNA1C,CACNA1D,CACNA1S,CAMK2A
Tryptophan metabolism	6.27×10-12	1.10×10-10	14	MAOA,MAOB,KMO,IDO2,TPH2,IDO1,DDC,KYNU,CAT,TDO2,KYAT1,EHHADH,KYAT3,TPH1
MAPK signaling pathway	1.24×10-11	2.04×10-10	32	CACNA2D2,NR4A1,AKT1,FGFR1,HSPA1A,HSPA1B,HSPA1L,FOS,CACNA2D4,ARRB1,PRKCB,PRKCG,IL1B,MAP2K1,BDNF,PTPRR,NFKB1,NGF,CACNA1A,CACNA1C,CACNA1D,CACNA1E,CACNA1S,CACNB2,NTF3,NTRK2,TGFB1,EGF,EGFR,TNF,MAP3K13,TP53
Gap junction	1.62×10-11	2.51×10-10	19	ADCY3,ADCY5,ADCY6,ADCY7,ADCY9,HTR2A,HTR2C,CSNK1D,PRKCB,PRKCG,MAP2K1,ITPR1,GJA1,PLCB1,DRD1,DRD2,GRM5,EGF,EGFR
Aldosterone synthesis and secretion	4.16×10-11	6.10×10-10	18	PDE2A,NR4A1,ADCY3,ADCY5,ADCY6,ADCY7,ADCY9,HSD3B1,CREB1,PRKCB,PRKCG,ITPR1,PLCB1,CACNA1C,CACNA1D,CACNA1S,CAMK2A,NR4A2
Oxytocin signaling pathway	4.62×10-11	6.42×10-10	24	CACNA2D2,ADCY3,ADCY5,ADCY6,ADCY7,ADCY9,PRKAG2,FOS,CACNA2D4,PRKCB,PRKCG,MAP2K1,CCND1,PTGS2,ITPR1,PLCB1,CACNA1C,CACNA1D,CACNA1S,CACNB2,CAMK2A,OXT,OXTR,EGFR
Insulin secretion	7.87×10-11	1.04×10-9	18	CHRM3,ADCY3,ADCY5,ADCY6,ADCY7,ADCY9,CREB1,PRKCB,PRKCG,SNAP25,VAMP2,PLCB1,CACNA1C,CACNA1D,CACNA1S,CAMK2A,PCLO,CCKAR
Influenza A	1.12×10-10	1.41×10-9	25	TLR7,TYK2,CCL2,AKT1,PLG,HSPA1A,HSPA1B,HSPA1L,IFNA1,IFNG,IKBKE,PRKCB,IL1B,MAP2K1,EIF2AK2,IL6,MX1,CXCL10,IRF7,STAT1,NFKB1,IL33,OAS2,GSK3B,TNF
Measles	1.21×10-10	1.46×10-9	22	TLR7,TYK2,AKT1,HSPA1A,HSPA1B,HSPA1L,IFNA1,IFNG,IKBKE,IL1B,IL2,IL2RA,EIF2AK2,IL6,MX1,IRF7,CCND1,STAT1,NFKB1,OAS2,GSK3B,TP53
Longevity regulating pathway - multiple species	4.14×10-10	4.75×10-9	15	RPS6KB1,ADCY3,ADCY5,ADCY6,ADCY7,ADCY9,AKT1,PRKAG2,HSPA1A,HSPA1B,HSPA1L,MTOR,SOD2,CAT,SIRT1
Endocrine resistance	6.54×10-10	7.19×10-9	18	CDKN2A,ESR1,ESR2,RPS6KB1,ADCY3,SHC3,ADCY5,ADCY6,ADCY7,ADCY9,AKT1,FOS,MTOR,MAP2K1,CYP2D6,CCND1,EGFR,TP53
HIF-1 signaling pathway	1.55×10-9	1.64×10-8	18	HIF1A,RPS6KB1,PFKFB3,AKT1,VEGFA,IFNG,MTOR,PRKCB,PRKCG,MAP2K1,IL6,NFKB1,CAMK2A,LDHA,EDN1,EGF,EGFR,SERPINE1
EGFR tyrosine kinase inhibitor resistance	1.49×10-8	1.51×10-7	15	NRG1,ERBB3,RPS6KB1,SHC3,AKT1,VEGFA,MTOR,PRKCB,PRKCG,MAP2K1,IL6,KDR,GSK3B,EGF,EGFR
Pathways in cancer	1.87×10-8	1.83×10-7	35	CDKN2A,HIF1A,ADCY3,ADCY5,ADCY6,ADCY7,ADCY9,AKT1,FGFR1,PLD1,HSP90AA1,VEGFA,FOS,MTOR,PRKCB,PRKCG,MAP2K1,IL6,ZBTB16,SPI1,CCND1,BCR,PTGS2,BDKRB2,STAT1,NFKB1,PLCB1,GNB1,GNB3,LAMC2,GSK3B,TGFB1,EGF,EGFR,TP53
Nicotine addiction	2.16×10-8	2.04×10-7	11	GABRA4,GABRB3,GABRD,GABRG2,SLC17A6,CACNA1A,GRIA1,GRIA2,GRIA4,GRIN2A,GRIN2B
African trypanosomiasis	6.41×10-8	5.84×10-7	10	IFNG,IDO2,PRKCB,PRKCG,IL1B,IL6,IL10,IDO1,PLCB1,TNF
Longevity regulating pathway	7.93×10-8	6.98×10-7	15	RPS6KB1,ADCY3,ADCY5,ADCY6,ADCY7,ADCY9,AKT1,PRKAG2,CREB1,MTOR,SOD2,NFKB1,CAT,SIRT1,TP53
GnRH signaling pathway	1.25×10-7	1.07×10-6	15	ADCY3,ADCY5,ADCY6,ADCY7,ADCY9,PLD1,PRKCB,MAP2K1,ITPR1,PLCB1,CACNA1C,CACNA1D,CACNA1S,CAMK2A,EGFR
Alcoholism	1.63×10-7	1.35×10-6	21	MAOA,MAOB,PDYN,SHC3,ADCY5,CREB1,CRH,SLC6A3,MAP2K1,DDC,BDNF,GNB1,GNB3,NPY,DRD1,DRD2,HDAC5,NTRK2,GRIN2A,GRIN2B,TH
Inflammatory mediator regulation of TRP channels	2.57×10-7	2.06×10-6	15	ADCY3,ADCY5,ADCY6,ADCY7,ADCY9,HTR2A,HTR2C,PRKCB,PRKCG,IL1B,BDKRB2,ITPR1,NGF,PLCB1,CAMK2A
Proteoglycans in cancer	3.05×10-7	2.37×10-6	22	ERBB3,HIF1A,ESR1,RPS6KB1,AKT1,FGFR1,VEGFA,MTOR,PRKCB,PRKCG,MAP2K1,CCND1,HPSE,ITPR1,KDR,CAMK2A,CAV2,TGFB1,EGFR,EIF4B,TNF,TP53
Jak-STAT signaling pathway	3.25×10-7	2.41×10-6	19	TYK2,AKT1,IL19,IFNA1,IFNG,CSF2RB,MTOR,IL20,IL2,IL2RA,IL6,IL10,IL11,CCND1,GFAP,STAT1,IL24,LEP,IFNL3
Amyotrophic lateral sclerosis (ALS)	3.28×10-7	2.41×10-6	11	TOMM40,APAF1,SLC1A2,NEFL,GRIA1,GRIA2,CAT,GRIN2A,GRIN2B,TNF,TP53
Gastric acid secretion	4.19×10-7	2.99×10-6	13	CHRM3,ADCY3,ADCY5,ADCY6,ADCY7,ADCY9,PRKCB,PRKCG,SST,ITPR1,KCNK2,PLCB1,CAMK2A
Glioma	4.84×10-7	3.27×10-6	12	CDKN2A,SHC3,AKT1,MTOR,PRKCB,PRKCG,MAP2K1,CCND1,CAMK2A,EGF,EGFR,TP53
Pancreatic cancer	4.84×10-7	3.27×10-6	12	CDKN2A,AKT1,PLD1,VEGFA,MAP2K1,CCND1,STAT1,NFKB1,TGFB1,EGF,EGFR,TP53
Chagas disease (American trypanosomiasis)	5.03×10-7	3.32×10-6	15	CCL2,AKT1,FOS,IFNG,IL1B,IL2,IL6,IL10,ACE,BDKRB2,NFKB1,PLCB1,TGFB1,SERPINE1,TNF
Rap1 signaling pathway	5.49×10-7	3.48×10-6	22	MAGI1,ADCY3,ADCY5,ADCY6,ADCY7,ADCY9,AKT1,FGFR1,CNR1,VEGFA,PRKCB,PRKCG,MAP2K1,RAPGEF5,NGF,PLCB1,KDR,DRD2,GRIN2A,GRIN2B,EGF,EGFR
Phospholipase D signaling pathway	5.54×10-7	3.48×10-6	18	ADCY3,SHC3,ADCY5,ADCY6,ADCY7,ADCY9,AKT1,PLD1,MTOR,MAP2K1,AVP,AVPR1B,PLCB1,GRM5,GRM7,GRM8,EGF,EGFR
Dilated cardiomyopathy	6.00×10-7	3.68×10-6	14	CACNA2D2,ADCY3,ADCY5,ADCY6,ADCY7,ADCY9,CACNA2D4,MYBPC3,CACNA1C,CACNA1D,CACNA1S,CACNB2,TGFB1,TNF
Long-term potentiation	8.12×10-7	4.87×10-6	12	PRKCB,PRKCG,MAP2K1,ITPR1,PLCB1,CACNA1C,CAMK2A,GRIA1,GRIA2,GRIN2A,GRIN2B,GRM5
Chemokine signaling pathway	8.48×10-7	4.98×10-6	20	ADCY3,SHC3,ADCY5,ADCY6,ADCY7,ADCY9,CCL2,AKT1,CCL24,ARRB1,PRKCB,MAP2K1,CXCL10,STAT1,NFKB1,PLCB1,GNB1,GNB3,GRK5,GSK3B
Cytokine-cytokine receptor interaction	9.64×10-7	5.53×10-6	25	CCL2,CCL24,IL19,VEGFA,IFNA1,IFNG,CSF2RB,IL20,IL1B,IL2,IL2RA,IL6,IL10,IL11,CXCL10,BMP7,KDR,IL24,LEP,TGFB1,EGF,EGFR,LTA,TNF,IFNL3
Apelin signaling pathway	1.16×10-6	6.51×10-6	17	RPS6KB1,ADCY3,ADCY5,ADCY6,ADCY7,ADCY9,AKT1,PRKAG2,MTOR,MAP2K1,CCND1,ITPR1,PLCB1,GNB1,GNB3,HDAC5,SERPINE1
HTLV-I infection	1.28×10-6	7.03×10-6	24	CDKN2A,ADCY3,ADCY5,ADCY6,ADCY7,ADCY9,AKT1,FOS,CREB1,CREM,ATF3,IL2,IL2RA,IL6,SPI1,CCND1,NFKB1,CRTC1,TERT,GSK3B,TGFB1,LTA,TNF,TP53
AGE-RAGE signaling pathway in diabetic complications	1.96×10-6	1.06×10-5	14	CCL2,AKT1,VEGFA,PRKCB,IL1B,IL6,CCND1,STAT1,NFKB1,PLCB1,EDN1,TGFB1,SERPINE1,TNF
Adrenergic signaling in cardiomyocytes	2.11×10-6	1.08×10-5	17	CACNA2D2,ADCY3,ADCY5,ADCY6,ADCY7,ADCY9,ADRA1A,AKT1,CREB1,CREM,CACNA2D4,PLCB1,CACNA1C,CACNA1D,CACNA1S,CACNB2,CAMK2A
Hepatitis B	2.11×10-6	1.08×10-5	17	AKT1,FOS,APAF1,CREB1,IFNA1,IKBKE,PRKCB,PRKCG,MAP2K1,IL6,IRF7,CCND1,STAT1,NFKB1,TGFB1,TNF,TP53
ErbB signaling pathway	2.12×10-6	1.08×10-5	13	NRG1,ERBB3,RPS6KB1,SHC3,AKT1,MTOR,PRKCB,PRKCG,MAP2K1,CAMK2A,GSK3B,EGF,EGFR
Melanogenesis	2.50×10-6	1.24×10-5	14	ADCY3,ADCY5,ADCY6,ADCY7,ADCY9,POMC,CREB1,PRKCB,PRKCG,MAP2K1,PLCB1,CAMK2A,EDN1,GSK3B
PI3K-Akt signaling pathway	2.53×10-6	1.24×10-5	28	RPS6KB1,NR4A1,AKT1,FGFR1,HSP90AA1,VEGFA,DDIT4,SGK1,CREB1,IFNA1,MTOR,MAP2K1,IL2,IL2RA,IL6,RELN,CCND1,NFKB1,NGF,KDR,GNB1,GNB3,LAMC2,GSK3B,EGF,EGFR,EIF4B,TP53
cGMP-PKG signaling pathway	2.80×10-6	1.35×10-5	18	PDE2A,ADCY3,ADCY5,ADCY6,ADCY7,ADCY9,ADRA1A,ADRB3,AKT1,CREB1,PDE5A,MAP2K1,BDKRB2,ITPR1,PLCB1,CACNA1C,CACNA1D,CACNA1S
Circadian rhythm	3.23×10-6	1.52×10-5	8	PRKAG2,NR1D1,CLOCK,CREB1,CRY1,ARNTL,CSNK1D,NPAS2
Salivary secretion	3.58×10-6	1.66×10-5	13	CHRM3,ADCY3,ADCY5,ADCY6,ADCY7,ADCY9,ADRA1A,ADRB3,PRKCB,PRKCG,ITPR1,VAMP2,PLCB1
Renin secretion	4.19×10-6	1.91×10-5	11	PDE1C,ADCY5,ADCY6,ADRB3,CREB1,ACE,ITPR1,PLCB1,CACNA1C,CACNA1D,CACNA1S
Vascular smooth muscle contraction	4.57×10-6	2.05×10-5	15	ADCY3,ADCY5,ADCY6,ADCY7,ADCY9,ADRA1A,PRKCB,PRKCG,MAP2K1,AVPR1B,ITPR1,PLCB1,CACNA1C,CACNA1D,CACNA1S
Th17 cell differentiation	5.02×10-6	2.21×10-5	14	HIF1A,TYK2,HSP90AA1,FOS,TBX21,IFNG,MTOR,IL1B,IL2,IL2RA,IL6,STAT1,NFKB1,TGFB1
Hypertrophic cardiomyopathy (HCM)	8.41×10-6	3.58×10-5	12	CACNA2D2,PRKAG2,CACNA2D4,IL6,MYBPC3,ACE,CACNA1C,CACNA1D,CACNA1S,CACNB2,TGFB1,TNF
Taste transduction	8.41×10-6	3.58×10-5	12	PDE1C,CHRM3,ADCY6,HTR1A,HTR1B,HTR3A,GABBR2,GABRA4,GNB3,CACNA1A,CACNA1C,HTR3B
Prolactin signaling pathway	8.82×10-6	3.70×10-5	11	ESR1,ESR2,SHC3,AKT1,FOS,MAP2K1,CCND1,STAT1,NFKB1,GSK3B,TH
Thyroid hormone signaling pathway	1.30×10-5	5.35×10-5	14	HIF1A,ESR1,AKT1,MTOR,PRKCB,PRKCG,MAP2K1,CCND1,STAT1,PLCB1,DIO1,MED12,GSK3B,TP53
Long-term depression	1.32×10-5	5.37×10-5	10	CRH,CRHR1,PRKCB,PRKCG,MAP2K1,ITPR1,PLCB1,CACNA1A,GRIA1,GRIA2
Prostate cancer	1.38×10-5	5.51×10-5	12	AKT1,FGFR1,HSP90AA1,CREB1,MTOR,MAP2K1,CCND1,NFKB1,GSK3B,EGF,EGFR,TP53
Thyroid hormone synthesis	1.53×10-5	6.01×10-5	11	ADCY3,ADCY5,ADCY6,ADCY7,ADCY9,CREB1,PRKCB,PRKCG,ITPR1,PLCB1,GPX5
Herpes simplex infection	1.66×10-5	6.44×10-5	18	TYK2,CCL2,FOS,CLOCK,IFNA1,IFNG,ARNTL,IKBKE,IL1B,EIF2AK2,IL6,IRF7,STAT1,NFKB1,OAS2,LTA,TNF,TP53
Toll-like receptor signaling pathway	1.80×10-5	6.90×10-5	13	TLR7,AKT1,FOS,IFNA1,IKBKE,IL1B,MAP2K1,IL6,CXCL10,IRF7,STAT1,NFKB1,TNF
TNF signaling pathway	2.72×10-5	1.01×10-4	13	CCL2,AKT1,FOS,CREB1,IL1B,MAP2K1,IL6,CXCL10,PTGS2,NFKB1,EDN1,LTA,TNF
Inflammatory bowel disease (IBD)	2.74×10-5	1.01×10-4	10	TBX21,IFNG,IL1B,IL2,IL6,IL10,STAT1,NFKB1,TGFB1,TNF
IL-17 signaling pathway	2.74×10-5	1.01×10-4	12	CCL2,HSP90AA1,FOS,IFNG,IKBKE,IL1B,IL6,CXCL10,PTGS2,NFKB1,GSK3B,TNF
Regulation of lipolysis in adipocytes	3.59×10-5	1.30×10-4	9	ADCY3,ADCY5,ADCY6,ADCY7,ADCY9,ADRB3,AKT1,PTGS2,NPY
Breast cancer	3.79×10-5	1.35×10-4	15	ESR1,ESR2,RPS6KB1,SHC3,AKT1,FGFR1,FOS,MTOR,MAP2K1,CCND1,GSK3B,EGF,EGFR,LRP5,TP53
Type I diabetes mellitus	4.30×10-5	1.51×10-4	8	IFNG,IL1B,IL2,GAD1,GAD2,PTPRN,LTA,TNF
Choline metabolism in cancer	5.15×10-5	1.77×10-4	12	HIF1A,RPS6KB1,SLC5A7,AKT1,PLD1,FOS,MTOR,PRKCB,PRKCG,MAP2K1,EGF,EGFR
Hepatitis C	5.16×10-5	1.77×10-4	14	TYK2,AKT1,IFNA1,IKBKE,EIF2AK2,IRF7,STAT1,NFKB1,OAS2,GSK3B,EGF,EGFR,TNF,TP53
FoxO signaling pathway	5.62×10-5	1.90×10-4	14	AKT1,PRKAG2,HOMER1,SGK1,MAP2K1,IL6,SOD2,IL10,CCND1,CAT,SIRT1,TGFB1,EGF,EGFR
Non-small cell lung cancer	6.44×10-5	2.15×10-4	9	CDKN2A,AKT1,PRKCB,PRKCG,MAP2K1,CCND1,EGF,EGFR,TP53
NOD-like receptor signaling pathway	7.28×10-5	2.40×10-4	16	TYK2,CCL2,HSP90AA1,IFNA1,IKBKE,IL1B,IL6,IRF7,STAT1,ITPR1,NFKB1,PLCB1,OAS2,NAMPT,P2RX7,TNF
Leishmaniasis	7.63×10-5	2.49×10-4	10	FOS,IFNG,PRKCB,IL1B,IL10,PTGS2,STAT1,NFKB1,TGFB1,TNF
Rheumatoid arthritis	9.77×10-5	3.14×10-4	11	CCL2,VEGFA,FOS,IFNG,CTLA4,IL1B,IL6,IL11,ATP6V1B2,TGFB1,TNF
Malaria	1.14×10-4	3.62×10-4	8	CCL2,IFNG,IL1B,IL6,IL10,TGFB1,LRP1,TNF
Central carbon metabolism in cancer	1.60×10-4	5.03×10-4	9	HIF1A,AKT1,FGFR1,MTOR,MAP2K1,NTRK3,LDHA,EGFR,TP53
Amoebiasis	1.76×10-4	5.39×10-4	11	IFNG,PRKCB,PRKCG,IL1B,IL6,IL10,NFKB1,PLCB1,LAMC2,TGFB1,TNF
Pancreatic secretion	1.76×10-4	5.39×10-4	11	CHRM3,ADCY3,ADCY5,ADCY6,ADCY7,ADCY9,PRKCB,PRKCG,ITPR1,PLCB1,CCKAR
Toxoplasmosis	1.87×10-4	5.67×10-4	12	TYK2,AKT1,HSPA1A,HSPA1B,HSPA1L,IFNG,IL10,STAT1,NFKB1,LAMC2,TGFB1,TNF
Bladder cancer	2.29×10-4	6.87×10-4	7	CDKN2A,VEGFA,MAP2K1,CCND1,EGF,EGFR,TP53
Ras signaling pathway	2.38×10-4	7.06×10-4	18	SHC3,AKT1,FGFR1,PLD1,VEGFA,PRKCB,PRKCG,MAP2K1,RAPGEF5,NFKB1,NGF,KDR,GNB1,GNB3,GRIN2A,GRIN2B,EGF,EGFR
Legionellosis	2.61×10-4	7.58×10-4	8	HSPA1A,HSPA1B,HSPA1L,APAF1,IL1B,IL6,NFKB1,TNF
Acute myeloid leukemia	2.61×10-4	7.58×10-4	8	RPS6KB1,AKT1,MTOR,MAP2K1,ZBTB16,SPI1,CCND1,NFKB1
Alzheimer's disease	2.65×10-4	7.61×10-4	15	APAF1,APOE,IL1B,NDUFV1,NDUFV2,ITPR1,PLCB1,CACNA1C,CACNA1D,CACNA1S,GRIN2A,GRIN2B,GSK3B,LRP1,TNF
Catecholamine biosynthesis, tyrosine => dopamine => noradrenaline => adrenaline	2.78×10-4	7.82×10-4	3	DBH,DDC,TH
Melatonin biosynthesis, tryptophan => serotonin => melatonin	2.78×10-4	7.82×10-4	3	TPH2,DDC,TPH1
Drug metabolism - cytochrome P450	2.84×10-4	7.90×10-4	9	MAOA,MAOB,UGT2A2,UGT2B4,CYP2B6,CYP2C19,CYP2C9,CYP2D6,UGT2A1
Neurotrophin signaling pathway	3.04×10-4	8.36×10-4	12	SHC3,AKT1,MAP2K1,BDNF,NFKB1,NGF,NTF3,CAMK2A,NTRK2,NTRK3,GSK3B,TP53
Chronic myeloid leukemia	3.17×10-4	8.62×10-4	9	CDKN2A,SHC3,AKT1,MAP2K1,CCND1,BCR,NFKB1,TGFB1,TP53
Purine metabolism	3.41×10-4	9.18×10-4	15	PDE1C,PDE2A,PDE4B,PDE6C,ADCY3,ADCY5,ADCY6,ADCY7,ADCY9,ADK,XDH,APRT,NT5C2,PDE5A,PDE11A
Fluid shear stress and atherosclerosis	4.47×10-4	1.19×10-3	13	CCL2,AKT1,HSP90AA1,VEGFA,FOS,IFNG,IL1B,NFKB1,KDR,CAV2,EDN1,TNF,TP53
Endocrine and other factor-regulated calcium reabsorption	5.46×10-4	1.44×10-3	7	ESR1,ADCY6,ADCY9,PRKCB,PRKCG,BDKRB2,PLCB1
Tyrosine metabolism	6.31×10-4	1.65×10-3	6	MAOA,MAOB,COMT,DBH,DDC,TH
Osteoclast differentiation	6.82×10-4	1.77×10-3	12	TYK2,AKT1,FOS,CREB1,IFNG,IL1B,MAP2K1,SPI1,STAT1,NFKB1,TGFB1,TNF
Cytosolic DNA-sensing pathway	7.46×10-4	1.91×10-3	8	IFNA1,IKBKE,IL1B,IL6,CXCL10,IRF7,NFKB1,IL33
Ovarian steroidogenesis	8.01×10-4	2.00×10-3	7	ADCY3,ADCY5,ADCY6,ADCY7,ADCY9,HSD3B1,PTGS2
Endometrial cancer	8.01×10-4	2.00×10-3	7	AKT1,MAP2K1,CCND1,GSK3B,EGF,EGFR,TP53
mTOR signaling pathway	8.01×10-4	2.00×10-3	13	RPS6KB1,AKT1,DDIT4,SGK1,MTOR,PRKCB,PRKCG,MAP2K1,ATP6V1B2,GSK3B,EIF4B,LRP5,TNF
Adipocytokine signaling pathway	1.23×10-3	3.01×10-3	8	AKT1,PRKAG2,POMC,MTOR,NFKB1,NPY,LEP,TNF
Melanoma	1.23×10-3	3.01×10-3	8	CDKN2A,AKT1,FGFR1,MAP2K1,CCND1,EGF,EGFR,TP53
T cell receptor signaling pathway	1.28×10-3	3.10×10-3	10	AKT1,FOS,IFNG,CTLA4,MAP2K1,IL2,IL10,NFKB1,GSK3B,TNF
Epstein-Barr virus infection	1.58×10-3	3.79×10-3	15	TYK2,AKT1,HSPA1A,HSPA1B,HSPA1L,IFNG,EIF2AK2,IL10,SPI1,PSMC1,PSMC3,NFKB1,HDAC5,GSK3B,TP53
Insulin resistance	1.71×10-3	4.06×10-3	10	RPS6KB1,AKT1,PRKAG2,CREB1,MTOR,PRKCB,IL6,NFKB1,GSK3B,TNF
GABA biosynthesis, eukaryotes, putrescine => GABA	2.13×10-3	5.02×10-3	3	MAOA,MAOB,SAT1
VEGF signaling pathway	2.16×10-3	5.03×10-3	7	AKT1,VEGFA,PRKCB,PRKCG,MAP2K1,PTGS2,KDR
Vasopressin-regulated water reabsorption	2.17×10-3	5.03×10-3	6	ADCY3,ADCY6,ADCY9,CREB1,AVP,VAMP2
Colorectal cancer	2.38×10-3	5.43×10-3	7	AKT1,FOS,MAP2K1,CCND1,GSK3B,TGFB1,TP53
Antifolate resistance	2.39×10-3	5.43×10-3	5	MTHFR,IL1B,IL6,NFKB1,TNF
Antigen processing and presentation	2.51×10-3	5.66×10-3	8	HSPA1A,HSPA1B,HSPA1L,HSPA4,HSP90AA1,CREB1,IFNG,TNF
Type II diabetes mellitus	2.74×10-3	6.12×10-3	6	MTOR,CACNA1A,CACNA1C,CACNA1D,CACNA1E,TNF
Focal adhesion	3.50×10-3	7.74×10-3	14	SHC3,AKT1,VEGFA,PRKCB,PRKCG,MAP2K1,RELN,CCND1,KDR,LAMC2,CAV2,GSK3B,EGF,EGFR
Sphingolipid signaling pathway	3.52×10-3	7.74×10-3	10	AKT1,PLD1,PRKCB,PRKCG,MAP2K1,BDKRB2,NFKB1,PLCB1,TNF,TP53
Tuberculosis	3.68×10-3	8.03×10-3	13	AKT1,APAF1,CREB1,IFNA1,IFNG,IL1B,IL6,IL10,STAT1,NFKB1,CAMK2A,TGFB1,TNF
Chemical carcinogenesis	3.72×10-3	8.05×10-3	8	UGT2A2,UGT2B4,CYP2C19,CYP2C9,PTGS2,UGT2A1,KYAT1,KYAT3
Prion diseases	4.13×10-3	8.85×10-3	5	HSPA1A,IL1B,MAP2K1,IL6,NCAM1
AMPK signaling pathway	4.21×10-3	8.96×10-3	10	RPS6KB1,PFKFB3,ADRA1A,AKT1,PRKAG2,CREB1,MTOR,CCND1,LEP,SIRT1
p53 signaling pathway	5.25×10-3	1.11×10-2	7	CDKN2A,MDM4,APAF1,IGFBP3,CCND1,SERPINE1,TP53
GABA (gamma-Aminobutyrate) shunt	5.47×10-3	1.15×10-2	2	GAD1,GAD2
RIG-I-like receptor signaling pathway	5.69×10-3	1.18×10-2	7	IFNA1,ISG15,IKBKE,CXCL10,IRF7,NFKB1,TNF
Bile secretion	6.15×10-3	1.27×10-2	7	ADCY3,ADCY5,ADCY6,ADCY7,ADCY9,ABCB1,UGT2B4
Non-alcoholic fatty liver disease (NAFLD)	6.45×10-3	1.32×10-2	11	AKT1,PRKAG2,IL1B,IL6,NDUFV1,NDUFV2,NFKB1,LEP,GSK3B,TGFB1,TNF
Arrhythmogenic right ventricular cardiomyopathy (ARVC)	6.63×10-3	1.35×10-2	7	CACNA2D2,CACNA2D4,GJA1,CACNA1C,CACNA1D,CACNA1S,CACNB2
Endocytosis	6.86×10-3	1.38×10-2	16	ERBB3,EHD3,ADRB3,PLD1,HSPA1A,HSPA1B,HSPA1L,ARRB1,IL2RA,KDR,GRK5,CAV2,TGFB1,EGF,EGFR,RNF41
Huntington's disease	6.89×10-3	1.38×10-2	13	APAF1,CREB1,SOD2,BDNF,NDUFV1,NDUFV2,ITPR1,PLCB1,DLG4,GRIN2B,REST,GRM5,TP53
Th1 and Th2 cell differentiation	7.45×10-3	1.48×10-2	8	TYK2,FOS,TBX21,IFNG,IL2,IL2RA,STAT1,NFKB1
Graft-versus-host disease	8.19×10-3	1.61×10-2	5	IFNG,IL1B,IL2,IL6,TNF
Progesterone-mediated oocyte maturation	9.55×10-3	1.87×10-2	8	ADCY3,ADCY5,ADCY6,ADCY7,ADCY9,AKT1,HSP90AA1,MAP2K1
Butanoate metabolism	1.02×10-2	1.97×10-2	4	GAD1,GAD2,ACSM1,EHHADH
Apoptosis	1.04×10-2	2.01×10-2	10	AKT1,FOS,APAF1,CSF2RB,MAP2K1,ITPR1,NFKB1,NGF,TNF,TP53
MicroRNAs in cancer	1.15×10-2	2.20×10-2	17	CDKN2A,ERBB3,MDM4,ABCB1,VEGFA,DDIT4,MTOR,PRKCB,PRKCG,MAP2K1,MIR30E,CCND1,PTGS2,NFKB1,SIRT1,EGFR,TP53
Synaptic vesicle cycle	1.28×10-2	2.44×10-2	6	SNAP25,UNC13A,ATP6V1B2,VAMP2,SLC17A6,CACNA1A
Glucagon signaling pathway	1.42×10-2	2.69×10-2	8	AKT1,PRKAG2,CREB1,ITPR1,PLCB1,CAMK2A,LDHA,SIRT1
Phenylalanine metabolism	1.44×10-2	2.69×10-2	3	MAOA,MAOB,DDC
Small cell lung cancer	1.49×10-2	2.77×10-2	7	AKT1,APAF1,CCND1,PTGS2,NFKB1,LAMC2,TP53
Autophagy - animal	1.76×10-2	3.25×10-2	9	HIF1A,RPS6KB1,AKT1,ATG9A,DDIT4,ATG7,MTOR,MAP2K1,ITPR1
B cell receptor signaling pathway	2.21×10-2	4.05×10-2	6	AKT1,FOS,PRKCB,MAP2K1,NFKB1,GSK3B
Aldosterone-regulated sodium reabsorption	2.64×10-2	4.78×10-2	4	NR3C2,SGK1,PRKCB,PRKCG
Metabolism of xenobiotics by cytochrome P450	2.65×10-2	4.78×10-2	6	UGT2A2,UGT2B4,CYP2B6,CYP2C9,CYP2D6,UGT2A1

## Sheet: Table S6
The overlapped genes for every cell type ( pSI threshold 0.05 ) are:
RetR.Rods	Rod cells
Hyp	Hypothalamus
Hyp.Hcrt	Hypocretinergic neurons of hypothalamus
BF	Basal forebrain
BF.Chat	Cholinergic neurons of basal forebrain
BS	Brain stem
BS.Chat	Cholinergic neurons of brain stem	E2F1
BS.Slc6a4	Serotonergic neurons of brain stem
Cb.Septin4	Bergman glia and mature oligodendrocytes of cerebellum
Cb.Pcp2	Purkinje cells of cerebellum
Cb.Neurod1	Granule cells of cerebellum
Cb.Lypd6	Stellate and basket cells of cerebellum
Cb.Grp	Unipolar brush cells and Bergman glia of cerebellum
Cb.Grm2	Golgi neurons of cerebellum
Cb.Fthfd	Astroglia of cerebellum
Cb.Cnp	Myelinating Oligodendrocyte of cerebellum	RELA
Cpu	Striatum(Caudate and Putamen)
Cpu.D2	Drd2+ medium spiny neurons of striatum
Cpu.D1	Drd1+ medium spiny neurons of striatum	MAPK1
Cpu.Chat	Cholinergic neurons of striatum
Ctx	Cortex
Ctx.Pdgfrajd340	Oligodendrocyte Progenitor Cells of cortex	FYN
Ctx.Etv1_ts88	Immune Cells*
Ctx.Pnoc	Pnoc+ neurons of cortex
Ctx.Ntsr	Ntsr+ neurons of cortex	E2F1
Ctx.Glt25d2	Glt25d2 neurons of cortex	MAPK1
Ctx.Fthfd	Astrocytes of cortex
Ctx.Cort	Cort+ neurons of cortex
Ctx.Cnp	Myelinating Oligodendrocyte of cortex	RELA
Epi	Habenula (epithalamus)
Epi.Chat	Cholinergic neurons of habenula
Spc	Spinal cord
Spc.Chat	Cholinergic neurons of spinal cord
RetC.Cones	Cone cells	CEBPB	STAT3

## Sheet: Table S7
Of the inputed 37 genes,
37 genes exist in the brain region and development expression dataset, 0 genes do not, which are:
Interpretation of SEA brain region and development results table:
The first row lists the pSI thresholds, and the first column lists the adult brain regions and development
The values in the tables are the Fisher's Exact p-values, followed by the Benjamini-Hochberg (BH) corrected values in parentheses.
Click the linked p-values to see the overlapped genes for the corresponding adult brain regions and development and thresholds.
The BH corrected p-values are also illustrated graphically in the figure at the end.
The overlapped genes for every brain region and development (pSI threshold 0.05 ) are:
Amygdala.Adolescence : SMAD3
Cerebellum.Adolescence : LYN
Cortex.Adolescence : SMAD3, MAP1A
Hippocampus.Adolescence : CEBPB
Striatum.Adolescence : none
Thalamus.Adolescence : none
Amygdala.Early.Childhood : none
Cerebellum.Early.Childhood : LYN
Cortex.Early.Childhood : none
Hippocampus.Early.Childhood : CEBPB
Striatum.Early.Childhood : SMAD3
Thalamus.Early.Childhood : none
Amygdala.Early.Fetal : E2F1, TUBB, HDAC2
Cerebellum.Early.Fetal : SRC
Cortex.Early.Fetal : SRC, MYC, HDAC2
Hippocampus.Early.Fetal : ELAVL1, NPM1, HDAC2
Striatum.Early.Fetal : RB1, NPM1, HDAC2, PPP1CC, E2F1, ELAVL1
Thalamus.Early.Fetal : MYC, TUBB, SUMO2, HDAC2
Amygdala.Early.Mid.Fetal : E2F1, HDAC2
Cerebellum.Early.Mid.Fetal : none
Cortex.Early.Mid.Fetal : SRC, MYC, YBX1, TUBB, HDAC2
Hippocampus.Early.Mid.Fetal : TUBB
Striatum.Early.Mid.Fetal : SRC, MYC, HDAC2
Thalamus.Early.Mid.Fetal : MYC, YBX1, TUBB
Amygdala.Late.Fetal : JUN, LYN
Cerebellum.Late.Fetal : JUN
Cortex.Late.Fetal : ACTB, TUBB
Hippocampus.Late.Fetal : ACTB, TUBB, LYN
Striatum.Late.Fetal : ACTB
Thalamus.Late.Fetal : ACTB, TUBB
Amygdala.Late.Infancy : none
Cerebellum.Late.Infancy : none
Cortex.Late.Infancy : none
Hippocampus.Late.Infancy : LYN
Striatum.Late.Infancy : none
Thalamus.Late.Infancy : COPS5
Amygdala.Late.Mid.Fetal : none
Cerebellum.Late.Mid.Fetal : none
Cortex.Late.Mid.Fetal : MYC, YBX1
Hippocampus.Late.Mid.Fetal : LYN
Striatum.Late.Mid.Fetal : MYC
Thalamus.Late.Mid.Fetal : none
Amygdala.Middle.Late.Childhood : MAPK1
Cerebellum.Middle.Late.Childhood : LYN
Cortex.Middle.Late.Childhood : none
Hippocampus.Middle.Late.Childhood : PRKCA
Striatum.Middle.Late.Childhood : none
Thalamus.Middle.Late.Childhood : MAP1A
Amygdala.Neotal.Early.Infancy : none
Cerebellum.Neotal.Early.Infancy : none
Cortex.Neotal.Early.Infancy : none
Hippocampus.Neotal.Early.Infancy : none
Striatum.Neotal.Early.Infancy : SMAD3
Thalamus.Neotal.Early.Infancy : MAP1A
Amygdala.Young.Adulthood : none
Cerebellum.Young.Adulthood : LYN
Cortex.Young.Adulthood : MAP1A
Hippocampus.Young.Adulthood : none
Striatum.Young.Adulthood : none
Thalamus.Young.Adulthood : none
